# Supplementary material for: Spontaneous mutations in CYC8 and MIG1 suppress the short chronological lifespan of budding yeast lacking SNF1/AMPK
Source: Microb Cell. 2018 Feb 19;5(5):233–48. doi: 10.15698/mic2018.05.630 (PMC5961917; doi:10.15698/mic2018.05.630)
Supplement: Supplementary file 1 [file mic-05-233-s01.xls]

## Sheet: Supplemental Table S1
Suppemental Table S1. Differential gene expression 24hr vs. log
Rank	ORF	Gene	WT_logFC	WT_FC	PValue	FDR	snf1_logFC	snf1_FC	snf1_PValue	snf1_FDR	Supp_logFC	Supp_FC	PValue.y	FDR.y	snf1/WT	supp/WT	supp/snf1
1	YCR021C	HSP30	8.02176	259.891	5.21e-16	3.45e-14	4.20563	18.451	3.46e-12	2e-10	10.0455	1056.81	8.07e-13	1.72e-10	0.0709951	4.06636	57.2765		Legend
2	YFL053W	DAK2	3.53726	11.6097	2.33e-11	1.39e-10	1.18197	2.26887	0.000171281	0.000467001	6.97919	126.167	6.84e-12	6.53e-10	0.195428	10.8674	55.6079		logFC=log2 fold change
3	YBR054W	YRO2	3.4644	11.0379	1.08e-12	9.64e-12	2.6891	6.4491	5.66e-11	1.69e-09	7.80273	223.283	2.36e-13	9.07e-11	0.584267	20.2286	34.6223		FC = fold change
4	YEL039C	CYC7	6.50754	90.9838	8.08e-16	4.37e-14	2.31853	4.98824	3.39e-08	2.54e-07	7.27739	155.136	2.73e-12	4.02e-10	0.0548256	1.70509	31.1003		FDR = false discovery rate
5	YPL171C	OYE3	7.09233	136.46	2.03e-12	1.66e-11	2.83085	7.11491	1.36e-06	6.29e-06	7.57932	191.25	6.25e-09	7.8e-08	0.0521393	1.40152	26.8802		WT = JS1256
6	YGR142W	BTN2	5.18697	36.4278	1.94e-15	8.24e-14	-1.20112	0.434938	2.98e-05	9.78e-05	3.46033	11.0068	5.04e-09	6.67e-08	0.0119397	0.302154	25.3067		snf1 = JS1394
7	YER150W	SPI1	8.45295	350.423	4.68e-16	3.24e-14	3.74921	13.447	3.14e-11	1.07e-09	8.13982	282.052	1.44e-11	1.03e-09	0.0383735	0.804891	20.9751		supp = JS1416
8	YNL195C	YNL195C	8.72145	422.103	7.02e-10	2.88e-09	1.99411	3.9837	0.00530528	0.0103227	6.10584	68.8719	4.56e-05	0.000155938	0.00943775	0.163164	17.2884		snf1/WT = ratio of FC
9	YKL065W-A	YKL065W-A	5.76395	54.3403	1.41e-09	5.38e-09	1.64636	3.13042	0.0100119	0.0180524	5.7497	53.8062	3.84e-06	1.75e-05	0.0576077	0.990171	17.1882		supp/WT = ratio of FC
10	YNR034W-A	EGO4	9.22792	599.625	1.59e-15	7.34e-14	5.783	55.0626	6.1e-13	5.57e-11	9.86303	931.25	1.43e-11	1.03e-09	0.0918283	1.55305	16.9126		supp/snf1 = increase of suppressor over snf1
11	YER053C-A	YER053C-A	6.41718	85.4599	6.86e-15	1.91e-13	5.64825	50.1526	2.36e-14	7.02e-12	9.55274	751.037	5.68e-13	1.43e-10	0.586855	8.78818	14.975
12	YNL160W	YGP1	2.72791	6.62494	2.33e-08	6.93e-08	1.71073	3.27326	1.18e-05	4.26e-05	5.50647	45.4582	9.5e-09	1.1e-07	0.494081	6.86167	13.8877
13	YOL032W	OPI10	3.30547	9.8866	1.93e-13	2.35e-12	0.707692	1.63319	0.00427786	0.0085185	4.43995	21.7049	2.08e-11	1.23e-09	0.165192	2.19539	13.2899
14	YNL144W-A	Unknown	3.89886	14.9168	2.76e-13	3.14e-12	1.30197	2.46565	3.78e-05	0.000120417	4.94192	30.7373	5.72e-11	2.47e-09	0.165294	2.06059	12.4662
15	YHR092C	HXT4	3.80682	13.9948	1.68e-08	5.15e-08	1.47281	2.77562	0.00106081	0.00244631	4.97176	31.3798	1.6e-06	8.12e-06	0.198333	2.24225	11.3055
16	YKR075C	YKR075C	1.12964	2.18804	7.22e-06	1.49e-05	-1.12808	0.457524	4.97e-05	0.000153803	2.3313	5.03257	2.97e-07	1.9e-06	0.209102	2.30004	10.9996
17	YPL223C	GRE1	8.75339	431.552	9.09e-11	4.6e-10	3.48833	11.2225	5.88e-06	2.28e-05	6.9282	121.785	3.96e-06	1.79e-05	0.0260051	0.282203	10.8519
18	YFR022W	ROG3	2.76106	6.77896	4.62e-13	4.77e-12	0.771122	1.7066	0.00377724	0.00763142	4.19234	18.2819	6.91e-12	6.53e-10	0.251749	2.69685	10.7125
19	YMR175W	SIP18	9.60131	776.752	1.18e-14	2.78e-13	3.83965	14.3169	7.63e-09	7.48e-08	7.25404	152.645	6.64e-09	8.21e-08	0.0184317	0.196517	10.6619
20	YGR139W	YGR139W	1.37422	2.59228	0.00219475	0.00330036	1.29476	2.45336	0.00049895	0.00122971	4.59565	24.1784	6.27e-08	4.99e-07	0.946411	9.3271	9.85524
21	YJR096W	YJR096W	4.69197	25.8478	3.97e-17	1.24e-14	2.56369	5.91217	6.27e-13	5.57e-11	5.82834	56.8207	3.37e-14	3.37e-11	0.22873	2.19828	9.6108
22	YKL217W	JEN1	8.04779	264.622	7.98e-09	2.62e-08	2.21259	4.63507	0.00341763	0.00697591	5.45649	43.9105	0.000325916	0.000906044	0.0175158	0.165937	9.47353
23	YNL194C	YNL194C	7.67405	204.229	4.39e-13	4.58e-12	3.88797	14.8046	4.31e-09	4.69e-08	7.083	135.58	9.4e-09	1.09e-07	0.07249	0.663861	9.15797
24	YGR008C	STF2	4.11101	17.2798	2.96e-14	5.46e-13	1.7573	3.38065	1.87e-08	1.58e-07	4.86527	29.1469	3.2e-11	1.63e-09	0.195642	1.68677	8.6217
25	YDR342C	HXT7	6.55972	94.3348	6.32e-15	1.83e-13	3.84636	14.3836	1.19e-11	4.81e-10	6.95128	123.749	4.85e-11	2.22e-09	0.152474	1.31181	8.60349
26	YDR533C	HSP31	4.58696	24.0333	8.28e-15	2.13e-13	2.18101	4.5347	9.08e-10	1.34e-08	5.24851	38.0155	1.7e-11	1.14e-09	0.188684	1.58178	8.38323
27	YIL136W	OM45	6.58585	96.0589	1.15e-16	1.34e-14	2.77981	6.86764	4.52e-11	1.39e-09	5.84485	57.4747	9.91e-12	8.81e-10	0.0714941	0.598328	8.36891
28	YAL061W	BDH2	7.84437	229.822	1.04e-16	1.32e-14	5.62941	49.502	8.62e-15	3.21e-12	8.65436	402.924	6.64e-13	1.46e-10	0.215393	1.7532	8.13955
29	YNL144C	YNL144C	3.9886	15.8741	2.74e-13	3.12e-12	1.35331	2.55498	3.73e-06	1.52e-05	4.37738	20.7837	6.25e-10	1.42e-08	0.160953	1.30928	8.13455
30	YBR169C	SSE2	4.8233	28.3112	1.91e-15	8.17e-14	1.85393	3.61483	5.88e-09	6.02e-08	4.86613	29.1643	2.22e-11	1.26e-09	0.127682	1.03013	8.06797
31	YDR343C	HXT6	6.95811	124.337	5.12e-16	3.45e-14	4.18553	18.1957	6.44e-13	5.63e-11	7.18451	145.464	6.43e-12	6.44e-10	0.146342	1.16991	7.99439
32	YGR023W	MTL1	5.31099	39.6978	1.34e-12	1.15e-11	2.79332	6.93221	1.4e-08	1.24e-07	5.77077	54.5979	3.91e-09	5.58e-08	0.174625	1.37534	7.87597
33	YDR406W	PDR15	3.60347	12.1549	2.66e-12	2.08e-11	0.599763	1.51547	0.0237808	0.0388972	3.52009	11.4724	2.02e-08	2.01e-07	0.124679	0.943844	7.57018
34	YBR183W	YPC1	3.45479	10.9646	9.02e-14	1.27e-12	1.39377	2.62764	2.32e-07	1.33e-06	4.26354	19.2067	3.96e-11	1.93e-09	0.239647	1.7517	7.3095
35	YER054C	GIP2	3.89549	14.8819	8.46e-14	1.23e-12	1.61649	3.06629	1.47e-07	8.9e-07	4.42931	21.5454	1.02e-10	3.74e-09	0.206041	1.44776	7.02655
36	YLL056C	YLL056C	4.4065	21.2075	4.21e-09	1.47e-08	3.14224	8.82895	3.46e-07	1.9e-06	5.94913	61.7826	3.49e-07	2.19e-06	0.416313	2.91324	6.99772
37	YDR171W	HSP42	5.73914	53.4139	6.85e-16	3.96e-14	1.60792	3.04812	1.76e-07	1.04e-06	4.40853	21.2374	3.14e-10	8.3e-09	0.057066	0.3976	6.96738
38	YLL026W	HSP104	4.88659	29.5807	4.14e-15	1.31e-13	1.06291	2.08915	0.00023095	0.000612028	3.86186	14.539	1.14e-09	2.16e-08	0.0706252	0.491503	6.95931
39	YMR169C	ALD3	6.53573	92.7791	2.72e-12	2.12e-11	3.10182	8.585	6.89e-08	4.64e-07	5.86657	58.3463	7.12e-08	5.57e-07	0.0925316	0.628873	6.79631
40	YHL036W	MUP3	4.70256	26.0383	1.55e-11	9.66e-11	0.802431	1.74404	0.0181172	0.0305478	3.5459	11.6794	1.95e-06	9.58e-06	0.0669797	0.448548	6.69677
41	YGR250C	RIE1	3.55214	11.7301	6.55e-13	6.34e-12	2.24623	4.74443	8.76e-10	1.31e-08	4.98262	31.6168	5.24e-11	2.34e-09	0.404466	2.69536	6.66399
42	YOR178C	GAC1	3.78115	13.748	1.95e-14	3.95e-13	1.23292	2.35043	1.1e-06	5.24e-06	3.90882	15.02	1.12e-10	3.96e-09	0.170965	1.09252	6.39034
43	YMR081C	ISF1	5.59755	48.4205	8.69e-14	1.24e-12	1.61002	3.05256	7.65e-06	2.88e-05	4.26766	19.2617	2.27e-08	2.21e-07	0.0630427	0.3978	6.31002
44	YKL163W	PIR3	6.37514	83.006	7.15e-16	4.03e-14	4.93012	30.487	2.47e-14	7.02e-12	7.57463	190.63	1.46e-12	2.55e-10	0.367287	2.29659	6.25284
45	YNL200C	NNR1	5.47357	44.4335	1.65e-16	1.67e-14	2.15434	4.45166	3.44e-10	6.19e-09	4.79854	27.8294	1.52e-11	1.06e-09	0.100187	0.626316	6.25145
46	YMR174C	PAI3	5.84026	57.2919	1.21e-14	2.8e-13	2.43872	5.42161	9.88e-09	9.17e-08	5.07477	33.7023	1.08e-09	2.09e-08	0.0946313	0.588255	6.21628
47	YML054C	CYB2	4.90415	29.943	1.12e-14	2.68e-13	1.59263	3.01598	4.93e-07	2.58e-06	4.21215	18.5346	8.22e-10	1.76e-08	0.100724	0.618996	6.14546
48	YNL077W	APJ1	5.12591	34.9182	4.62e-17	1.28e-14	0.594676	1.51013	0.0285779	0.0458726	3.20375	9.21352	4.57e-10	1.15e-08	0.0432477	0.26386	6.10113
49	YLR168C	UPS2	0.56906	1.48356	0.0175877	0.0235558	-1.45722	0.364195	6.32e-06	2.42e-05	1.12103	2.17503	0.0039384	0.00829196	0.245488	1.46609	5.97214
50	YGR022C	YGR022C	5.4037	42.3326	4.17e-12	3.07e-11	2.68765	6.44264	1.17e-07	7.31e-07	5.25367	38.1516	2.6e-08	2.47e-07	0.152191	0.901233	5.92173
51	YDL214C	PRR2	5.18355	36.3415	2.48e-11	1.48e-10	1.63018	3.09551	9.67e-05	0.000280277	4.18835	18.2313	1.08e-06	5.82e-06	0.0851782	0.501666	5.8896
52	YJL052W	TDH1	4.12479	17.4456	1.47e-09	5.61e-09	3.74629	13.4198	5.45e-09	5.63e-08	6.29179	78.3464	4.12e-08	3.49e-07	0.769234	4.49089	5.83813
53	YJR025C	BNA1	1.55437	2.93706	1.26e-05	2.5e-05	1.43782	2.70912	2.89e-05	9.52e-05	3.9802	15.7819	9.49e-08	7.12e-07	0.922392	5.37336	5.82546
54	YDR277C	MTH1	4.17002	18.0012	4.75e-11	2.6e-10	1.44636	2.7252	9.22e-05	0.000268807	3.98721	15.8588	2.95e-07	1.89e-06	0.15139	0.880983	5.81931
55	YBR072W	HSP26	11.0454	2113.42	3e-19	8.91e-16	7.08074	135.368	7.47e-17	1.45e-13	9.62068	787.253	4.08e-14	3.37e-11	0.0640514	0.372501	5.81567
56	YNR014W	YNR014W	3.38441	10.4426	1.18e-12	1.03e-11	1.14599	2.21299	2.05e-05	6.98e-05	3.68127	12.8284	2.46e-09	3.93e-08	0.211919	1.22847	5.79689
57	YDR258C	HSP78	4.76226	27.1383	1.66e-15	7.43e-14	1.69878	3.24626	1.77e-08	1.52e-07	4.21257	18.54	1.08e-10	3.9e-09	0.119619	0.683169	5.71121
58	YGL184C	STR3	4.76176	27.129	2.29e-08	6.82e-08	1.76386	3.39606	0.0011223	0.00256623	4.23602	18.8438	9.15e-05	0.000288397	0.125182	0.694602	5.54873
59	YNR002C	ATO2	7.94502	246.428	3.17e-11	1.83e-10	2.02009	4.0561	0.000444359	0.00110801	4.49167	22.4972	4.17e-05	0.000144441	0.0164596	0.0912933	5.54651
60	YOR383C	FIT3	7.1407	141.113	1.58e-10	7.48e-10	5.8646	58.2667	1.69e-09	2.25e-08	8.32108	319.812	1.73e-07	1.19e-06	0.412909	2.26636	5.48877
61	YBR117C	TKL2	7.09864	137.058	5.61e-11	3.01e-10	3.37498	10.3746	7.02e-07	3.54e-06	5.82415	56.6556	2.15e-06	1.04e-05	0.0756946	0.413369	5.46101
62	YLL053C	YLL053C	4.42743	21.5173	6.01e-14	9.42e-13	3.14172	8.82574	8.81e-12	4e-10	5.58773	48.092	3.19e-11	1.63e-09	0.410169	2.23504	5.44906
63	YHL021C	AIM17	5.56145	47.2242	6.06e-11	3.22e-10	1.8698	3.65481	7.39e-05	0.000220174	4.29873	19.681	4.22e-06	1.89e-05	0.0773928	0.416757	5.38496
64	YBR033W	EDS1	2.36943	5.16737	6.66e-10	2.74e-09	1.27507	2.4201	6.68e-06	2.55e-05	3.68009	12.8179	2.81e-09	4.28e-08	0.468343	2.48055	5.29645
65	YBR178W	YBR178W	0.909716	1.87868	0.00269088	0.00400103	-0.939054	0.521575	0.00470331	0.00926867	1.46376	2.75826	0.00165817	0.00384174	0.277629	1.46819	5.28832
66	YPR127W	YPR127W	4.42202	21.4369	3.14e-16	2.47e-14	3.0922	8.52798	8.62e-14	1.55e-11	5.49234	45.0153	2.34e-13	9.07e-11	0.397818	2.0999	5.27854
67	YLR327C	TMA10	9.30441	632.274	1.07e-14	2.6e-13	3.92161	15.1538	1.35e-09	1.88e-08	6.31076	79.383	1.1e-08	1.23e-07	0.0239672	0.125552	5.23849
68	YDR178W	SDH4	5.06349	33.4396	2.79e-16	2.3e-14	1.42371	2.68274	4.06e-07	2.18e-06	3.77949	13.7322	2.11e-10	6.34e-09	0.0802263	0.410657	5.11874
69	YFR033C	QCR6	3.45514	10.9673	1.5e-13	1.93e-12	0.69082	1.6142	0.0107828	0.0192558	3.03421	8.19196	6.33e-09	7.87e-08	0.147183	0.746944	5.07493
70	YDR248C	YDR248C	1.27716	2.42362	9.1e-06	1.85e-05	0.589022	1.50423	0.0123426	0.0217739	2.92327	7.58564	1.57e-07	1.09e-06	0.620653	3.12988	5.04288
71	YHR071W	PCL5	3.41225	10.6461	6.84e-12	4.74e-11	1.33308	2.5194	6.67e-06	2.55e-05	3.64899	12.5446	1.4e-08	1.49e-07	0.23665	1.17833	4.9792
72	YIR039C	YPS6	4.84816	28.8032	6.47e-09	2.17e-08	2.46456	5.51958	2.76e-05	9.14e-05	4.78002	27.4745	9.18e-06	3.76e-05	0.191631	0.953871	4.97765
73	YBR116C	YBR116C	7.46309	176.447	3.21e-11	1.85e-10	3.74214	13.3812	3.62e-07	1.97e-06	6.04793	66.1618	1.37e-06	7.18e-06	0.0758371	0.374967	4.94438
74	YEL012W	UBC8	3.47178	11.0946	3.24e-13	3.59e-12	1.56601	2.96085	1.07e-07	6.76e-07	3.87078	14.6292	6.15e-10	1.41e-08	0.266874	1.31859	4.94088
75	YOR338W	YOR338W	6.63851	99.6304	9.22e-14	1.29e-12	3.03465	8.19448	6.09e-09	6.2e-08	5.33843	40.4602	9.99e-09	1.14e-07	0.0822488	0.406103	4.9375
76	YLR347C	KAP95	1.93033	3.81141	3.09e-08	8.98e-08	-1.1778	0.442025	2.96e-05	9.75e-05	1.11113	2.16015	0.00527666	0.0107561	0.115974	0.566757	4.88693
77	YOR186W	YOR186W	3.97229	15.6956	2.65e-10	1.21e-09	1.19247	2.28544	0.00428067	0.00852125	3.45535	10.9689	2.27e-06	1.09e-05	0.145609	0.698851	4.79949
78	YHR096C	HXT5	6.30876	79.2731	3.97e-08	1.14e-07	2.2849	4.8733	0.00142385	0.00315987	4.54561	23.3542	0.000628607	0.0016239	0.0614748	0.294605	4.79228
79	YDR272W	GLO2	2.35121	5.10251	2.7e-09	9.79e-09	0.965444	1.95266	0.000337219	0.000865514	3.21925	9.31306	8.85e-08	6.68e-07	0.382687	1.82519	4.76941
80	YOR186C-A	Unknown	4.19951	18.3729	6.95e-10	2.86e-09	1.4154	2.66734	0.00403229	0.0080945	3.65049	12.5577	4.8e-06	2.13e-05	0.145178	0.683487	4.70794
81	YKL026C	GPX1	5.23227	37.5899	1.4e-16	1.49e-14	2.62049	6.14959	9.09e-12	4.01e-10	4.84133	28.6672	6.03e-12	6.44e-10	0.163597	0.76263	4.66164
82	YDL079C	MRK1	3.8802	14.725	1.65e-11	1.03e-10	0.754344	1.68686	0.00975943	0.017656	2.97486	7.86179	1.83e-06	9.1e-06	0.114558	0.533906	4.66059
83	YJL144W	YJL144W	4.47143	22.1837	5.72e-14	9.1e-13	1.16848	2.24775	3.36e-05	0.000108878	3.34532	10.1635	2.02e-08	2.01e-07	0.101324	0.45815	4.52163
84	YDR406W-A	Unknown	3.13446	8.78145	2.39e-08	7.09e-08	1.36909	2.58308	0.00144287	0.00319849	3.54372	11.6618	3.89e-06	1.77e-05	0.294152	1.32801	4.5147
85	YMR103C	YMR103C	4.67631	25.5687	2.18e-14	4.37e-13	3.24535	9.48303	5.18e-12	2.68e-10	5.41103	42.5484	2.49e-11	1.35e-09	0.370885	1.66408	4.48679
86	YBR105C	VID24	3.5343	11.5859	2.13e-15	8.62e-14	1.44217	2.71728	1.95e-08	1.63e-07	3.60033	12.1285	1.62e-11	1.11e-09	0.234534	1.04683	4.46345
87	YGR043C	NQM1	8.371	331.071	9.79e-18	8.32e-15	5.52372	46.0049	2.42e-15	1.36e-12	7.64487	200.141	5.49e-13	1.43e-10	0.138958	0.604525	4.35043
88	YKR066C	CCP1	3.56052	11.7984	3.78e-13	4.1e-12	1.39035	2.62142	1.03e-06	4.92e-06	3.51149	11.4042	3.14e-09	4.68e-08	0.222184	0.966586	4.35038
89	YLR375W	STP3	3.71582	13.1393	1.64e-13	2.05e-12	2.2028	4.60371	6.3e-10	1.01e-08	4.32024	19.9766	1.75e-10	5.5e-09	0.350376	1.52037	4.33925
90	YDR516C	EMI2	3.93428	15.2875	1.24e-11	7.94e-11	1.74341	3.34827	1.69e-06	7.58e-06	3.86077	14.528	7.74e-08	5.96e-07	0.21902	0.95032	4.33897
91	YML131W	YML131W	4.43778	21.6722	3.9e-15	1.29e-13	2.04427	4.12466	8.4e-10	1.26e-08	4.15522	17.8174	1.07e-10	3.88e-09	0.19032	0.82213	4.31973
92	YDR148C	KGD2	3.32435	10.0168	4.99e-13	5.1e-12	0.89489	1.85947	0.00104909	0.00242492	3.00508	8.02823	1.2e-08	1.33e-07	0.185634	0.801474	4.31749
93	YPR149W	NCE102	2.38617	5.22768	1.78e-09	6.68e-09	0.678543	1.60052	0.0172567	0.0293128	2.78718	6.90282	4.39e-07	2.69e-06	0.306163	1.32044	4.31285
94	YBR006W	UGA2	2.45789	5.49414	1.38e-11	8.73e-11	1.88231	3.68664	1.01e-09	1.47e-08	3.98198	15.8014	6.2e-11	2.6e-09	0.671013	2.87604	4.28612
95	YPR184W	GDB1	5.47882	44.5954	6.57e-09	2.2e-08	1.90638	3.74866	0.000901408	0.00211644	3.99232	15.915	0.000194651	0.000566811	0.0840593	0.356875	4.24552
96	YER067C-A	Unknown	6.29517	78.5302	3.53e-11	2.01e-10	3.79381	13.8692	2.9e-08	2.25e-07	5.87358	58.6304	4.04e-07	2.5e-06	0.176609	0.746597	4.22739
97	YIR017W-A	Unknown	2.52092	5.73947	4.73e-07	1.15e-06	1.03975	2.05587	0.00262308	0.00550902	3.10152	8.58322	6.48e-06	2.78e-05	0.358199	1.49547	4.17498
98	YLR347W-A	Unknown	1.95651	3.88123	6.53e-08	1.81e-07	-1.13494	0.455355	0.00034822	0.000891443	0.903397	1.87047	0.0164218	0.029637	0.117322	0.481926	4.10771
99	YKL148C	SDH1	4.90149	29.8878	4.5e-13	4.67e-12	0.709387	1.63511	0.0113249	0.0201513	2.73332	6.64985	3.96e-06	1.79e-05	0.0547082	0.222493	4.06691
100	YER067W	RGI1	6.07866	67.5865	5.91e-11	3.15e-10	3.67761	12.7959	4.53e-08	3.24e-07	5.69447	51.7853	5.92e-07	3.45e-06	0.189326	0.766207	4.04703
101	YIR017C	MET28	2.47516	5.56028	4.02e-07	9.86e-07	1.02961	2.04148	0.00235685	0.0049924	3.03689	8.20717	5.94e-06	2.58e-05	0.367154	1.47604	4.02022
102	YPR061C	JID1	3.60539	12.1711	1.17e-13	1.58e-12	0.711456	1.63746	0.00376367	0.00760916	2.71743	6.57702	2.6e-08	2.47e-07	0.134537	0.540381	4.01661
103	YPL185W	YPL185W	4.18101	18.1388	1.52e-15	7.07e-14	2.15025	4.43905	4.52e-10	7.77e-09	4.14712	17.7177	1.21e-11	9.62e-10	0.244727	0.976784	3.99133
104	YNL125C	ESBP6	3.3616	10.2788	9.97e-14	1.38e-12	0.979217	1.9714	0.000231525	0.000613278	2.95481	7.75329	4.24e-09	5.89e-08	0.191792	0.754299	3.93289
105	YDR247W	VHS1	4.01961	16.2189	6.49e-13	6.3e-12	2.08674	4.24786	1.5e-08	1.32e-07	4.06045	16.6847	3.96e-09	5.63e-08	0.261907	1.02871	3.92778
106	YMR031C	EIS1	0.780661	1.71792	0.00223912	0.00336292	-0.758455	0.591129	0.00295952	0.00614621	1.21364	2.31923	0.00249095	0.00552594	0.344096	1.35002	3.92338
107	YPR030W	CSR2	5.57341	47.6171	4.34e-15	1.36e-13	2.27292	4.83299	4.83e-09	5.13e-08	4.24455	18.9556	1.87e-09	3.16e-08	0.101497	0.398085	3.92213
108	YHR087W	RTC3	5.15848	35.7156	6e-10	2.5e-09	1.42676	2.68843	0.00196173	0.00424281	3.39328	10.507	9.92e-05	0.000310422	0.0752732	0.294185	3.90823
109	YOR204W	DED1	1.85436	3.61592	2.26e-07	5.77e-07	-1.03664	0.487462	0.000293961	0.000763708	0.929584	1.90473	0.0280943	0.0474107	0.13481	0.526761	3.90744
110	YOL081W	IRA2	4.27553	19.367	1.11e-15	5.57e-14	0.68941	1.61262	0.0121889	0.0215533	2.64199	6.24192	1.9e-08	1.92e-07	0.0832665	0.322296	3.87066
111	YFR017C	IGD1	7.70953	209.314	7.68e-15	2.04e-13	3.85342	14.4543	1.13e-10	2.71e-09	5.79557	55.5444	3.05e-09	4.59e-08	0.0690554	0.265364	3.84277
112	YFL054C	AQY3	4.51916	22.9299	3.27e-13	3.63e-12	1.68582	3.21723	1.11e-06	5.29e-06	3.6268	12.3531	3.6e-08	3.15e-07	0.140307	0.538731	3.83966
113	YPR026W	ATH1	4.28559	19.5025	4.08e-12	3.02e-11	1.76531	3.39948	2e-06	8.83e-06	3.70535	13.0443	1.34e-07	9.57e-07	0.17431	0.668855	3.83716
114	YLL023C	POM33	2.67474	6.38525	1.03e-09	4.07e-09	1.16115	2.23635	9.2e-05	0.000268353	3.10111	8.58081	3.28e-07	2.07e-06	0.350237	1.34385	3.83697
115	YJR045C	SSC1	2.42119	5.35614	1.66e-12	1.39e-11	-0.809285	0.570665	0.0040558	0.00813347	1.12481	2.18073	0.0108006	0.0204469	0.106544	0.407145	3.82138
116	YLL009C	COX17	0.909341	1.87819	0.000142238	0.000248051	-0.733685	0.601366	0.00190916	0.00413964	1.19321	2.2866	0.000639736	0.00164693	0.320184	1.21745	3.80235
117	YHL044W	YHL044W	0.997137	1.99603	2.88e-05	5.48e-05	0.639152	1.55741	0.00478588	0.00940118	2.5588	5.89217	3.11e-08	2.81e-07	0.780254	2.95194	3.78331
118	YKL093W	MBR1	4.79327	27.7281	4.53e-12	3.29e-11	0.844893	1.79613	0.0085827	0.0157473	2.75395	6.74564	1.49e-05	5.81e-05	0.0647767	0.243278	3.75565
119	YOR393W	ERR1	9.34041	648.252	2.38e-15	8.97e-14	5.42411	42.9358	4.01e-12	2.25e-10	7.31776	159.538	6.35e-10	1.43e-08	0.0662331	0.246105	3.71573
120	YBL086C	YBL086C	2.45956	5.50048	3.44e-11	1.96e-10	1.15573	2.22797	4.48e-06	1.79e-05	3.0477	8.26891	4.59e-09	6.24e-08	0.40505	1.50331	3.71141
121	YGR053C	YGR053C	1.13376	2.1943	2.83e-05	5.39e-05	0.839808	1.78981	0.00105117	0.0024288	2.72917	6.63072	1.29e-07	9.26e-07	0.815664	3.0218	3.70471
122	YCL040W	GLK1	5.18615	36.4072	1.05e-14	2.57e-13	1.50909	2.84631	1.13e-06	5.37e-06	3.39675	10.5323	2.85e-08	2.63e-07	0.0781801	0.289292	3.70033
123	YCR023C	YCR023C	2.99994	7.99966	1.61e-08	4.95e-08	1.23066	2.34674	0.000771698	0.00183799	3.11354	8.65503	1.27e-05	5.04e-05	0.293355	1.08192	3.6881
124	YFL030W	AGX1	6.49747	90.351	8.84e-14	1.25e-12	2.93299	7.63694	7.43e-09	7.35e-08	4.80771	28.0069	3.47e-08	3.06e-07	0.0845253	0.309979	3.66729
125	YDL204W	RTN2	5.66575	50.7645	1.85e-08	5.59e-08	2.30231	4.93248	0.000490193	0.00121013	4.17063	18.0088	0.000331731	0.000920925	0.0971639	0.354752	3.65106
126	YML004C	GLO1	2.58198	5.98761	1.1e-11	7.13e-11	0.925213	1.89896	0.000577174	0.00140417	2.79132	6.92262	1.39e-08	1.49e-07	0.317149	1.15616	3.64547
127	YPL186C	UIP4	5.28318	38.94	1.16e-17	8.61e-15	3.7221	13.1966	3.42e-15	1.57e-12	5.58226	47.9101	8.78e-14	4.36e-11	0.338896	1.23036	3.63048
128	YMR173W-A	YMR173W-A	1.77476	3.42181	4.12e-10	1.78e-09	0.864306	1.82046	0.001849	0.00402092	2.72137	6.59498	1.17e-08	1.3e-07	0.532018	1.92734	3.62269
129	YER066C-A	YER066C-A	5.04007	32.9013	8.65e-10	3.48e-09	3.01185	8.06597	9.33e-07	4.51e-06	4.86295	29.1	3.37e-06	1.55e-05	0.245157	0.884463	3.60775
130	YEL024W	RIP1	4.57111	23.7706	1.17e-14	2.76e-13	1.4743	2.77849	4.44e-07	2.36e-06	3.32514	10.0223	8.47e-09	1e-07	0.116888	0.421625	3.6071
131	YBR214W	SDS24	3.85342	14.4542	7.27e-14	1.1e-12	2.06036	4.17089	1.47e-09	2.01e-08	3.90613	14.9921	5.18e-10	1.23e-08	0.288559	1.03722	3.59447
132	YDR246W	TRS23	3.40376	10.5836	1.16e-12	1.02e-11	1.27769	2.4245	4.19e-06	1.69e-05	3.12197	8.70575	1.97e-08	1.97e-07	0.22908	0.822567	3.59074
133	YMR173W	DDR48	1.62145	3.07684	9.56e-09	3.08e-08	0.796789	1.73723	0.00404178	0.00810808	2.61477	6.12524	3.42e-08	3.03e-07	0.564615	1.99075	3.52586
134	YDL020C	RPN4	2.47977	5.57809	1.81e-14	3.73e-13	-0.698035	0.616411	0.00460263	0.00908618	1.11679	2.16864	0.00285235	0.00623016	0.110506	0.388778	3.51817
135	YOR031W	CRS5	5.82309	56.614	2.22e-14	4.42e-13	2.52037	5.7373	8.63e-09	8.27e-08	4.32475	20.0392	9.52e-09	1.1e-07	0.101341	0.353962	3.49279
136	YCR096C	HMRA2	1.42747	2.68974	0.000390144	0.000639532	1.05413	2.07646	0.00441092	0.00874981	2.85808	7.25048	5.08e-05	0.000170753	0.771992	2.6956	3.49175
137	YML042W	CAT2	5.78339	55.0773	9.21e-16	4.81e-14	1.47295	2.77589	1.38e-06	6.37e-06	3.26274	9.59804	2.43e-08	2.34e-07	0.0503999	0.174265	3.45764
138	YLL052C	AQY2	3.73667	13.3306	1.4e-11	8.85e-11	3.06595	8.37418	1.88e-10	3.95e-09	4.84848	28.8096	2.74e-09	4.21e-08	0.628192	2.16116	3.44029
139	YPL135W	ISU1	3.83302	14.2513	6.79e-14	1.04e-12	1.48754	2.80411	1.82e-07	1.07e-06	3.26113	9.58731	5.09e-09	6.72e-08	0.196761	0.672733	3.41903
140	YLR374C	YLR374C	3.55701	11.7697	3.17e-10	1.42e-09	1.80188	3.48674	4.55e-06	1.81e-05	3.56449	11.8309	8.1e-07	4.52e-06	0.296246	1.0052	3.39312
141	YDR479C	PEX29	1.7643	3.39709	9.9e-09	3.17e-08	0.993771	1.99138	4.56e-05	0.000142377	2.75258	6.73922	2.66e-08	2.52e-07	0.586202	1.98382	3.38419
142	YOL047C	LDS2	3.02953	8.16543	6.95e-09	2.31e-08	1.46583	2.76222	0.000108761	0.000310975	3.22463	9.34783	2.29e-06	1.1e-05	0.338282	1.14481	3.38417
143	YDR504C	SPG3	1.69165	3.23025	6.41e-09	2.15e-08	0.686913	1.60984	0.00266393	0.00558818	2.44158	5.43237	2.8e-08	2.61e-07	0.498362	1.68172	3.37449
144	YLR328W	NMA1	1.71984	3.29399	9.9e-12	6.5e-11	0.752371	1.68456	0.00227508	0.00483791	2.50201	5.66476	1.42e-09	2.59e-08	0.511403	1.71972	3.36275
145	YOL052C-A	DDR2	9.20691	590.956	1.05e-16	1.32e-14	5.92052	60.5694	3.08e-14	8.32e-12	7.66999	203.656	1.83e-11	1.17e-09	0.102494	0.344622	3.36236
146	YBR222C	PCS60	2.85426	7.2313	4.3e-09	1.5e-08	0.878613	1.83861	0.00423324	0.00844379	2.61858	6.14143	1.64e-05	6.34e-05	0.254257	0.849285	3.34026
147	YGR256W	GND2	7.50849	182.087	1.59e-13	2e-12	4.7132	26.2311	8.14e-11	2.15e-09	6.44204	86.9453	1.04e-08	1.18e-07	0.144058	0.477492	3.31459
148	YAL060W	BDH1	5.36051	41.0841	3.53e-15	1.19e-13	1.69723	3.24278	1.38e-07	8.44e-07	3.42537	10.7434	1.49e-08	1.58e-07	0.0789304	0.261497	3.31301
149	YBR147W	RTC2	5.26136	38.3556	6.11e-16	3.68e-14	3.38645	10.4574	3.33e-13	3.74e-11	5.10762	34.4784	1.18e-11	9.48e-10	0.272644	0.898916	3.29703
150	YER066W	RRT13	4.39901	21.0976	4.08e-15	1.31e-13	0.979148	1.9713	7.63e-05	0.000226526	2.69878	6.49251	3.51e-08	3.09e-07	0.0934373	0.307737	3.29352
151	YML120C	NDI1	5.27507	38.7218	1.58e-17	8.73e-15	1.89727	3.72507	2.01e-10	4.14e-09	3.61642	12.2646	4.76e-11	2.21e-09	0.096201	0.316735	3.29243
152	YNL276C	YNL276C	3.02627	8.14703	5.07e-09	1.74e-08	1.4335	2.701	0.000110601	0.000315579	3.1431	8.83419	2.39e-06	1.14e-05	0.331532	1.08434	3.27071
153	YOR049C	RSB1	3.69527	12.9535	2.34e-10	1.07e-09	1.62686	3.08841	2.5e-05	8.34e-05	3.33587	10.0971	1.89e-06	9.31e-06	0.238423	0.779487	3.26935
154	YLL041C	SDH2	3.79885	13.9177	3.92e-12	2.92e-11	0.815248	1.7596	0.00234632	0.00497341	2.51408	5.71232	3.3e-06	1.52e-05	0.126429	0.410436	3.24637
155	YPL087W	YDC1	2.72578	6.61516	1.94e-12	1.6e-11	1.53022	2.8883	2.07e-08	1.71e-07	3.21865	9.30917	9.15e-10	1.85e-08	0.436619	1.40725	3.22306
156	YPL119C-A	YPL119C-A	4.62666	24.7037	5.1e-12	3.68e-11	1.71814	3.29012	4.91e-05	0.000152211	3.4031	10.5788	2.32e-06	1.11e-05	0.133183	0.428227	3.21532
157	YPR154W	PIN3	4.38903	20.9522	3.45e-15	1.18e-13	1.53759	2.90308	5.57e-08	3.87e-07	3.20626	9.22955	2.77e-09	4.23e-08	0.138558	0.440506	3.17922
158	YOR054C	VHS3	2.6946	6.47373	2.66e-12	2.08e-11	1.22437	2.33654	6.76e-07	3.42e-06	2.88593	7.3918	4.6e-09	6.24e-08	0.360926	1.14181	3.16357
159	YPL135C-A	Unknown	4.01185	16.1319	1.59e-13	2e-12	1.68401	3.2132	1.09e-07	6.85e-07	3.3427	10.145	1.43e-08	1.52e-07	0.199182	0.628876	3.15729
160	YDL130W-A	STF1	4.60274	24.2976	1.48e-14	3.26e-13	1.73534	3.32957	5.84e-08	4.02e-07	3.38997	10.4829	8.5e-09	1e-07	0.137033	0.431439	3.14843
161	YDR313C	PIB1	3.01581	8.08815	1.32e-12	1.14e-11	0.723674	1.65138	0.00272968	0.00571074	2.36851	5.16408	1.51e-07	1.05e-06	0.204173	0.638475	3.12712
162	YJL166W	QCR8	4.15162	17.7731	1.47e-15	6.91e-14	1.55824	2.94493	2.93e-08	2.27e-07	3.20025	9.1912	6.33e-10	1.43e-08	0.165696	0.517142	3.12102
163	YMR114C	YMR114C	3.69934	12.9901	2.3e-10	1.06e-09	1.83038	3.5563	5.33e-06	2.09e-05	3.47065	11.0859	1.58e-06	8.05e-06	0.273769	0.853406	3.11724
164	YBL033C	RIB1	2.81387	7.0317	1.48e-10	7.08e-10	0.863127	1.81898	0.000935459	0.00218948	2.49818	5.64973	1.63e-06	8.27e-06	0.258682	0.803466	3.10599
165	YCL042W	YCL042W	4.4994	22.618	2.15e-11	1.3e-10	1.04615	2.06501	0.00207042	0.00444719	2.67556	6.38886	3.18e-05	0.00011339	0.0912995	0.282468	3.09386
166	YKR058W	GLG1	2.22188	4.66502	6.85e-07	1.63e-06	0.754298	1.68681	0.0227432	0.037384	2.36824	5.16312	0.00012194	0.000373732	0.361587	1.10677	3.06088
167	YMR104C	YPK2	3.06064	8.34342	1.37e-11	8.72e-11	2.53271	5.78659	2.37e-10	4.7e-09	4.13894	17.6175	8.83e-10	1.83e-08	0.693552	2.11154	3.04454
168	YBR145W	ADH5	1.66438	3.16977	6.79e-06	1.41e-05	1.25625	2.38874	0.000160628	0.000440986	2.86186	7.26951	5.64e-06	2.47e-05	0.753601	2.29339	3.04324
169	YLR332W	MID2	1.85118	3.60795	1.17e-09	4.56e-09	0.714938	1.64141	0.0031305	0.00645177	2.31977	4.99253	8.32e-08	6.35e-07	0.454944	1.38376	3.04161
170	YPL196W	OXR1	3.99578	15.9533	1.32e-14	2.96e-13	1.68636	3.21845	1.54e-08	1.35e-07	3.28726	9.76253	1.87e-09	3.16e-08	0.201742	0.611946	3.03331
171	YPR025C	CCL1	0.532608	1.44654	0.0106742	0.0147442	-0.75691	0.591762	0.000440998	0.00110101	0.836742	1.78601	0.0089709	0.0172855	0.409088	1.23468	3.01813
172	YPL250C	ATG41	6.74653	107.376	3.77e-12	2.82e-11	5.23022	37.5365	8.39e-11	2.2e-09	6.82244	113.177	2.41e-08	2.34e-07	0.34958	1.05403	3.01512
173	YHR195W	NVJ1	1.7772	3.42761	1.32e-08	4.11e-08	0.73018	1.65885	0.00147174	0.00325522	2.32014	4.9938	4.45e-07	2.72e-06	0.483965	1.45693	3.01041
174	YMR255W	GFD1	1.10272	2.14759	5.26e-05	9.68e-05	0.533686	1.44762	0.0272922	0.0439857	2.11976	4.3462	6.93e-06	2.93e-05	0.674068	2.02376	3.0023
175	YCL035C	GRX1	2.92437	7.59143	2.04e-10	9.47e-10	1.49205	2.81288	3.74e-06	1.52e-05	3.07555	8.43009	2.91e-07	1.87e-06	0.370534	1.11047	2.99696
176	YLR331C	JIP3	1.94673	3.85501	3.79e-08	1.09e-07	0.800294	1.74146	0.00167915	0.00367167	2.38316	5.21677	1.99e-06	9.74e-06	0.451739	1.35324	2.99564
177	YDL025W-A	Unknown	3.28759	9.76479	3.96e-13	4.21e-12	0.909777	1.87876	0.000127498	0.000359313	2.48862	5.61239	8.17e-08	6.27e-07	0.192401	0.574758	2.98729
178	YLR312C	ATG39	5.47315	44.4204	1.65e-13	2.05e-12	2.78404	6.88778	8.44e-09	8.13e-08	4.3584	20.512	1.87e-08	1.9e-07	0.155059	0.46177	2.97803
179	YKL023W	YKL023W	2.72678	6.61976	2.48e-07	6.28e-07	1.67435	3.19175	9.06e-05	0.00026486	3.24843	9.50329	2.48e-05	9.14e-05	0.482154	1.43559	2.97746
180	YPR160C-A	Unknown	4.83537	28.549	2.35e-14	4.59e-13	3.34333	10.1494	7.09e-12	3.38e-10	4.91566	30.183	1.39e-10	4.71e-09	0.355509	1.05723	2.97386
181	YNL305C	BXI1	4.68155	25.6619	4.77e-14	7.85e-13	2.53365	5.79034	5.7e-10	9.35e-09	4.09812	17.126	2.68e-09	4.15e-08	0.22564	0.667372	2.95769
182	YML128C	MSC1	4.19502	18.3158	8.75e-08	2.37e-07	2.43719	5.41586	5.27e-05	0.000162479	4.00024	16.0026	0.000121102	0.000371547	0.295693	0.873705	2.95478
183	YKL053W	YKL053W	1.45798	2.74724	1.37e-06	3.15e-06	1.28632	2.43906	5.71e-06	2.23e-05	2.84866	7.2033	7.67e-08	5.92e-07	0.887823	2.62202	2.95331
184	YIL047C-A	Unknown	2.65851	6.3138	1.52e-10	7.22e-10	0.984205	1.97822	0.000155551	0.000428829	2.54455	5.83425	6.66e-07	3.82e-06	0.313317	0.924048	2.94924
185	YCL067C	HMLALPHA2	1.41883	2.67369	0.000639267	0.00102448	1.08872	2.12685	0.00518527	0.0101189	2.64269	6.24493	0.000188469	0.000550695	0.795474	2.3357	2.93624
186	YNL093W	YPT53	4.53629	23.2038	3.04e-09	1.09e-08	2.44649	5.45088	1.54e-05	5.37e-05	3.99997	15.9996	1.21e-05	4.84e-05	0.234914	0.689527	2.93523
187	YGL037C	PNC1	1.93495	3.82366	2.94e-10	1.33e-09	0.653474	1.57295	0.015573	0.0267582	2.20599	4.6139	9.84e-07	5.38e-06	0.411373	1.20667	2.93327
188	YBR085C-A	YBR085C-A	3.89641	14.8914	2.46e-12	1.94e-11	2.10844	4.31225	2.78e-08	2.17e-07	3.66048	12.6449	3.16e-08	2.85e-07	0.28958	0.849139	2.93232
189	YHR104W	GRE3	3.19191	9.13823	1.76e-12	1.46e-11	1.41252	2.66201	5.49e-07	2.86e-06	2.96138	7.78868	2.43e-08	2.34e-07	0.291305	0.852318	2.92586
190	YNL277W	MET2	2.70179	6.50608	7.1e-09	2.36e-08	1.15144	2.22135	0.000386283	0.000977534	2.69996	6.49782	8.54e-06	3.53e-05	0.341427	0.99873	2.92517
191	YHR139C	SPS100	7.6884	206.271	1.25e-08	3.9e-08	5.51647	45.7744	5.03e-07	2.64e-06	7.06172	133.595	4.7e-05	0.000160115	0.221914	0.647666	2.91855
192	YMR068W	AVO2	2.26538	4.80781	1.01e-09	3.99e-09	0.799912	1.74099	0.00121804	0.00275658	2.34242	5.07153	4.99e-07	3e-06	0.362118	1.05485	2.91301
193	YDR173C	ARG82	1.55631	2.941	7.37e-07	1.75e-06	0.55368	1.46783	0.0187864	0.0315599	2.07861	4.224	7.29e-06	3.06e-05	0.49909	1.43624	2.87772
194	YDL129W	YDL129W	2.61797	6.13886	4.59e-13	4.74e-12	1.74403	3.34968	3.75e-10	6.62e-09	3.26744	9.62936	4.7e-11	2.21e-09	0.545652	1.56859	2.87471
195	YIL101C	XBP1	3.60746	12.1886	7.05e-09	2.34e-08	1.28309	2.43359	0.00160038	0.00351622	2.80193	6.97372	0.000127787	0.000389647	0.199661	0.572151	2.86561
196	YOR376W-A	YOR376W-A	3.27934	9.70909	9.69e-13	8.74e-12	1.68953	3.22553	3.45e-08	2.58e-07	3.19876	9.18172	2.14e-09	3.52e-08	0.332217	0.945683	2.84658
197	YDL128W	VCX1	1.52193	2.87175	4.42e-08	1.26e-07	1.30658	2.47354	2.27e-06	9.86e-06	2.80994	7.01256	2.79e-09	4.25e-08	0.861334	2.44191	2.83503
198	YGR019W	UGA1	3.23623	9.42327	1.79e-14	3.71e-13	1.98003	3.94501	5.91e-11	1.71e-09	3.48069	11.1633	5.07e-11	2.29e-09	0.418645	1.18465	2.82973
199	YPR160W	GPH1	4.84108	28.6622	2.88e-15	1.03e-13	3.20683	9.2332	1.55e-12	1.09e-10	4.70265	26.0398	5.33e-11	2.35e-09	0.322138	0.908505	2.82023
200	YPL247C	YPL247C	4.23148	18.7846	8.63e-12	5.8e-11	1.87254	3.66177	1.23e-06	5.76e-06	3.36319	10.2902	7.03e-07	3.99e-06	0.194935	0.547799	2.81016
201	YOR053W	YOR053W	2.46797	5.53266	8.5e-12	5.74e-11	1.25318	2.38366	4.91e-07	2.58e-06	2.74203	6.69012	6.04e-09	7.68e-08	0.430834	1.20921	2.80666
202	YBL078C	ATG8	4.54298	23.3117	1.29e-12	1.12e-11	2.43779	5.41811	1.51e-08	1.32e-07	3.92185	15.1563	5.51e-08	4.44e-07	0.232421	0.65016	2.79734
203	YMR043W	MCM1	1.37308	2.59023	0.000265284	0.000445785	0.732895	1.66197	0.0266631	0.0431019	2.21097	4.62985	0.000314298	0.000876618	0.64163	1.78743	2.78576
204	YGL096W	TOS8	3.1257	8.72827	3.53e-10	1.55e-09	1.70288	3.25551	2.41e-06	1.04e-05	3.17562	9.03562	5.94e-07	3.46e-06	0.372984	1.03521	2.77549
205	YKL067W	YNK1	2.21914	4.65617	1.87e-13	2.29e-12	0.878785	1.83883	0.000975173	0.00227083	2.35109	5.10209	1.38e-07	9.8e-07	0.394923	1.09577	2.77464
206	YLR271W	CMG1	1.91737	3.77735	2.73e-05	5.22e-05	1.21999	2.32945	0.00219781	0.00468815	2.69097	6.45747	0.000183525	0.000538364	0.616691	1.70953	2.77209
207	YMR256C	COX7	4.75815	27.0612	5.53e-16	3.6e-14	1.72936	3.3158	5.97e-09	6.09e-08	3.198	9.17685	1.64e-09	2.9e-08	0.12253	0.339115	2.76761
208	YJL155C	FBP26	3.40482	10.5914	1.58e-13	2e-12	1.4329	2.6999	1.71e-07	1.01e-06	2.90108	7.46987	9.82e-09	1.12e-07	0.254913	0.705275	2.76672
209	YHR001W-A	QCR10	5.01105	32.246	8.48e-17	1.28e-14	2.14436	4.42095	6.7e-11	1.87e-09	3.60882	12.2001	1.14e-10	4.01e-09	0.1371	0.378344	2.75961
210	YNL134C	YNL134C	3.54024	11.6337	7.84e-13	7.36e-12	1.78743	3.45199	3.33e-08	2.51e-07	3.24823	9.502	1.56e-08	1.64e-07	0.296723	0.816762	2.75261
211	YGR248W	SOL4	5.33478	40.358	4.03e-11	2.23e-10	3.03692	8.20739	1.14e-07	7.17e-07	4.49354	22.5263	1.16e-06	6.17e-06	0.203364	0.558161	2.74464
212	YKL142W	MRP8	2.42505	5.37046	5.39e-13	5.45e-12	1.58054	2.99081	2.26e-09	2.84e-08	3.0349	8.19591	1e-10	3.72e-09	0.556901	1.52611	2.74036
213	YKL066W	YKL066W	2.37875	5.20088	3.32e-12	2.51e-11	1.15601	2.2284	2.05e-06	9.03e-06	2.60491	6.08355	3.19e-09	4.74e-08	0.428467	1.16972	2.73
214	YJL165C	HAL5	1.09547	2.13682	6.23e-06	1.29e-05	0.948184	1.92944	8.13e-05	0.000240252	2.39634	5.26466	6.02e-09	7.68e-08	0.90295	2.46378	2.72859
215	YDL113C	ATG20	2.22786	4.6844	7.34e-09	2.43e-08	1.62157	3.07709	7.12e-07	3.58e-06	3.06513	8.36945	1.77e-07	1.21e-06	0.656881	1.78667	2.71992
216	YIR035C	YIR035C	1.45848	2.74818	7.16e-08	1.97e-07	0.714942	1.64142	0.00730725	0.0136555	2.15598	4.45672	1.13e-06	6.04e-06	0.597275	1.6217	2.71517
217	YIL112W	HOS4	2.97854	7.88187	2.66e-09	9.68e-09	1.6553	3.1499	8.84e-06	3.28e-05	3.05625	8.31809	3.47e-06	1.59e-05	0.399638	1.05534	2.64075
218	YHR044C	DOG1	1.26652	2.40581	0.00110843	0.00172932	0.948468	1.92982	0.00814014	0.0150466	2.34609	5.08444	0.000193822	0.000565503	0.802152	2.1134	2.63467
219	YBR047W	FMP23	3.05781	8.32709	1.15e-09	4.47e-09	2.89029	7.41417	1.17e-10	2.79e-09	4.28579	19.5052	1.06e-08	1.19e-07	0.890368	2.34238	2.6308
220	YKL141W	SDH3	3.69208	12.9249	7.75e-15	2.05e-13	1.14932	2.21809	3.18e-05	0.000103658	2.54148	5.82187	4.82e-08	3.98e-07	0.171613	0.450437	2.62472
221	YER088C	DOT6	3.49034	11.2382	9.62e-12	6.35e-11	1.20995	2.3133	3.71e-05	0.000118585	2.59046	6.02292	1.75e-06	8.79e-06	0.205843	0.535934	2.60361
222	YLR233C	EST1	1.49622	2.82103	1.98e-09	7.36e-09	0.963464	1.94999	8.48e-06	3.16e-05	2.34335	5.07479	1.88e-09	3.17e-08	0.691233	1.79892	2.60248
223	YFR047C	BNA6	3.53483	11.5902	5.85e-15	1.71e-13	2.08655	4.24732	3.29e-11	1.1e-09	3.46249	11.0233	7.5e-11	3.02e-09	0.366458	0.951093	2.59537
224	YDR119W-A	COX26	7.14627	141.658	2.28e-15	8.88e-14	4.20198	18.4044	9.71e-12	4.1e-10	5.56353	47.2923	6.43e-10	1.44e-08	0.129922	0.333849	2.56962
225	YMR110C	HFD1	3.65631	12.6084	1.11e-14	2.67e-13	1.48272	2.79476	2.58e-08	2.05e-07	2.83347	7.12786	3.56e-09	5.19e-08	0.221659	0.565329	2.55044
226	YOR055W	YOR055W	2.75391	6.74545	2.65e-08	7.77e-08	1.14804	2.21612	0.00118456	0.00269104	2.49652	5.64321	5.75e-05	0.000190742	0.328536	0.836596	2.54644
227	YMR170C	ALD2	4.57097	23.7684	7.41e-17	1.28e-14	2.53317	5.78841	1.05e-12	8.13e-11	3.87939	14.7167	1.03e-11	8.94e-10	0.243534	0.619173	2.54245
228	YAL034C	FUN19	5.11916	34.7553	3.15e-16	2.47e-14	2.61656	6.13287	1.2e-11	4.83e-10	3.95785	15.5393	1.39e-10	4.71e-09	0.176459	0.447105	2.53377
229	YLR121C	YPS3	1.49076	2.81036	4.64e-07	1.13e-06	0.915459	1.88617	0.000533883	0.00130715	2.24694	4.74673	1.51e-06	7.76e-06	0.671148	1.68901	2.5166
230	YNL052W	COX5a	4.54224	23.2997	3.15e-16	2.47e-14	0.767689	1.70254	0.0053258	0.0103575	2.09434	4.2703	3.72e-06	1.69e-05	0.0730713	0.183277	2.5082
231	YPR036W-A	SPO24	4.12915	17.4983	1.56e-09	5.93e-09	1.65535	3.14999	0.000155041	0.000427696	2.96959	7.83312	9.4e-05	0.000295362	0.180016	0.44765	2.48672
232	YDR505C	PSP1	2.60119	6.06786	3.43e-11	1.96e-10	1.11525	2.16633	1.05e-05	3.84e-05	2.42533	5.37153	2.53e-07	1.65e-06	0.357017	0.885242	2.47955
233	YKL062W	MSN4	1.75368	3.37217	1.9e-09	7.1e-09	1.12815	2.18579	4.6e-06	1.83e-05	2.43567	5.41016	2.89e-08	2.66e-07	0.648184	1.60436	2.47516
234	YGR183C	QCR9	4.47767	22.2799	2.08e-16	1.93e-14	1.62368	3.08161	3.13e-09	3.67e-08	2.93003	7.62124	1.04e-09	2.04e-08	0.138313	0.342067	2.47314
235	YOR382W	FIT2	9.82924	909.698	1.26e-18	1.88e-15	7.98321	253.037	1.69e-17	5.02e-14	9.28822	625.221	6.37e-14	3.5e-11	0.278155	0.687284	2.47086
236	YGL121C	GPG1	5.77262	54.6677	6.06e-14	9.46e-13	4.58689	24.0321	1.24e-12	9.19e-11	5.88797	59.2183	4.79e-10	1.18e-08	0.439603	1.08324	2.46414
237	YAL062W	GDH3	6.58479	95.9884	3.46e-16	2.62e-14	3.02449	8.13696	3.47e-11	1.15e-09	4.32518	20.0452	1.16e-09	2.19e-08	0.0847703	0.208829	2.46347
238	YMR090W	YMR090W	5.07334	33.6687	1.06e-16	1.32e-14	3.28469	9.74521	8.88e-14	1.55e-11	4.58417	23.9868	6.19e-12	6.44e-10	0.289444	0.712437	2.4614
239	YER098W	UBP9	1.85052	3.6063	5.19e-12	3.72e-11	1.08792	2.12567	1.39e-06	6.39e-06	2.3852	5.22415	2.22e-10	6.53e-09	0.589434	1.44862	2.45764
240	YGR102C	GTF1	2.96448	7.80543	2.42e-12	1.92e-11	1.48982	2.80854	1.48e-07	8.91e-07	2.78384	6.88681	2.72e-08	2.55e-07	0.359819	0.88231	2.45209
241	YDR377W	ATP17	2.75703	6.76003	3.28e-14	5.88e-13	0.915333	1.886	0.000349223	0.000893242	2.20332	4.60537	1.67e-07	1.15e-06	0.278993	0.681265	2.44187
242	YGL191W	COX13	4.4868	22.4214	5.26e-15	1.59e-13	1.70965	3.27081	2.08e-08	1.71e-07	2.99583	7.97693	1.33e-08	1.45e-07	0.145879	0.355773	2.43882
243	YPL056C	LCL1	3.63214	12.3989	5.15e-11	2.8e-10	0.84866	1.80083	0.00881347	0.0161309	2.13223	4.38395	6.47e-05	0.000211019	0.145241	0.353576	2.43441
244	YDL067C	COX9	4.34422	20.3114	5.08e-16	3.45e-14	1.41594	2.66834	2.59e-07	1.46e-06	2.69598	6.47993	6.18e-09	7.72e-08	0.131371	0.319028	2.42845
245	YIL047C	SYG1	2.97088	7.84014	4.93e-10	2.09e-09	0.979198	1.97137	0.000809033	0.00192	2.25621	4.77734	2.52e-05	9.28e-05	0.251445	0.609343	2.42336
246	YMR040W	YET2	3.68646	12.8747	7.35e-15	1.99e-13	1.99317	3.98112	2.31e-10	4.64e-09	3.26948	9.64301	4.89e-10	1.2e-08	0.309221	0.74899	2.42219
247	YLR178C	TFS1	5.33474	40.3567	4.51e-13	4.67e-12	3.06755	8.38351	1.37e-09	1.89e-08	4.3392	20.2409	4.62e-08	3.84e-07	0.207735	0.501551	2.41437
248	YOR343C	YOR343C	3.44468	10.8881	5.39e-10	2.27e-09	0.969365	1.95798	0.00471006	0.00926867	2.23172	4.69695	3.42e-05	0.000121295	0.179828	0.431384	2.39888
249	YDR529C	QCR7	3.98807	15.8682	2.86e-14	5.33e-13	1.52597	2.87981	1.06e-07	6.72e-07	2.78781	6.90582	3.19e-08	2.87e-07	0.181483	0.435199	2.39801
250	YNL241C	ZWF1	4.07503	16.8542	2.15e-13	2.55e-12	0.845142	1.79644	0.00246667	0.0052044	2.10189	4.29272	6.86e-06	2.91e-05	0.106587	0.254698	2.38957
251	YPR160W-A	Unknown	4.75698	27.0393	9.53e-11	4.8e-10	2.80746	7.00052	2.5e-07	1.41e-06	4.05867	16.664	5.01e-07	3e-06	0.258902	0.61629	2.3804
252	YKL052C	ASK1	1.11706	2.16904	5.7e-05	0.000104326	1.10602	2.15251	5.72e-05	0.000174822	2.35171	5.10428	2.22e-06	1.07e-05	0.99238	2.35325	2.37131
253	YMR201C	RAD14	1.98131	3.94851	4.56e-08	1.29e-07	0.560027	1.4743	0.0250208	0.0407675	1.8028	3.48897	8.84e-05	0.000279999	0.373381	0.883616	2.36653
254	YKL091C	YKL091C	1.85812	3.62535	6.97e-09	2.32e-08	0.782207	1.71976	0.000577286	0.00140417	2.02449	4.06849	2.03e-06	9.87e-06	0.47437	1.12223	2.36573
255	YCR091W	KIN82	4.63799	24.8985	5.94e-16	3.66e-14	1.55785	2.94414	3.54e-08	2.64e-07	2.79655	6.94777	7.32e-09	8.87e-08	0.118245	0.279043	2.35987
256	YFR052C-A	Unknown	7.20467	147.51	6.03e-16	3.66e-14	3.53499	11.5915	1.65e-11	6.4e-10	4.7725	27.3316	1.49e-09	2.71e-08	0.0785812	0.185286	2.3579
257	YDR271C	YDR271C	1.75538	3.37616	4.9e-06	1.04e-05	1.52347	2.87481	3.73e-05	0.000119199	2.75259	6.73924	1.96e-06	9.61e-06	0.851504	1.99613	2.34424
258	YPR010C-A	YPR010C-A	4.19287	18.2886	2.1e-15	8.62e-14	1.30767	2.47542	3.11e-07	1.73e-06	2.53607	5.80006	2.27e-08	2.21e-07	0.135353	0.317141	2.34306
259	YDR358W	GGA1	2.0151	4.04209	1.31e-09	5.04e-09	1.61429	3.06161	3.7e-08	2.72e-07	2.84201	7.17018	1.88e-08	1.91e-07	0.757433	1.77388	2.34197
260	YGL152C	YGL152C	1.22665	2.34023	0.000266653	0.000447958	0.966439	1.95401	0.00209033	0.00448671	2.19005	4.5632	0.000114705	0.000353196	0.834964	1.94989	2.3353
261	YIL122W	POG1	1.31192	2.48272	2.83e-07	7.1e-07	0.692388	1.61596	0.00165001	0.00361195	1.91322	3.76648	6.03e-07	3.51e-06	0.650882	1.51708	2.3308
262	YMR251W-A	HOR7	4.75012	26.9109	2.43e-12	1.92e-11	1.9659	3.90656	7.88e-07	3.9e-06	3.18648	9.10388	1.8e-06	8.97e-06	0.145167	0.338297	2.3304
263	YLR345W	YLR345W	2.91514	7.54299	4.45e-13	4.63e-12	1.70724	3.26535	2.87e-09	3.43e-08	2.92583	7.59913	2.22e-09	3.63e-08	0.432899	1.00744	2.3272
264	YER084W	YER084W	5.26742	38.5169	6.68e-17	1.28e-14	1.8724	3.66141	2.13e-08	1.74e-07	3.09002	8.51506	1.57e-09	2.81e-08	0.0950597	0.221073	2.32563
265	YPR191W	QCR2	4.33367	20.1635	3.84e-14	6.54e-13	1.15909	2.23316	2.78e-05	9.2e-05	2.37585	5.19042	8.67e-07	4.82e-06	0.110753	0.257417	2.32425
266	YPR005C	HAL1	2.46464	5.51988	6.32e-09	2.13e-08	0.872214	1.83047	0.0030199	0.00624981	2.08779	4.25096	3e-05	0.000108029	0.331614	0.770119	2.32233
267	YAL054C	ACS1	5.11468	34.6475	7.67e-17	1.28e-14	2.08097	4.23092	1.45e-10	3.28e-09	3.29644	9.82485	5.32e-10	1.25e-08	0.122114	0.283566	2.32215
268	YJR046W	TAH11	3.85069	14.4269	1.65e-14	3.5e-13	0.743603	1.67435	0.00311189	0.00642009	1.95805	3.88537	1.64e-06	8.31e-06	0.116058	0.269315	2.32052
269	YNL322C	KRE1	3.78932	13.8261	1.42e-13	1.85e-12	1.72378	3.30301	3.29e-08	2.49e-07	2.93573	7.65142	3.29e-08	2.94e-07	0.238897	0.553405	2.3165
270	YDL025C	RTK1	3.37853	10.4001	8.23e-14	1.2e-12	1.07759	2.1105	9.91e-06	3.64e-05	2.28679	4.8797	1.23e-07	8.92e-07	0.20293	0.469197	2.31211
271	YMR272C	SCS7	3.24397	9.47399	4.12e-12	3.04e-11	1.46994	2.77011	7.25e-07	3.64e-06	2.67797	6.39956	2.4e-07	1.58e-06	0.292391	0.675487	2.31022
272	YDR003W-A	YDR003W-A	2.76917	6.81715	2.77e-10	1.25e-09	0.894769	1.85931	0.00135818	0.00303566	2.10204	4.29317	1.25e-05	4.98e-05	0.27274	0.629761	2.30901
273	YPR020W	ATP20	2.67938	6.40582	1.94e-13	2.35e-12	0.766327	1.70093	0.00171344	0.00373705	1.96463	3.90311	5.58e-07	3.28e-06	0.26553	0.609308	2.29469
274	YPL147W	PXA1	2.87606	7.34144	3.89e-13	4.16e-12	0.52603	1.43996	0.0225275	0.0370806	1.72408	3.30368	1.76e-06	8.84e-06	0.196142	0.450005	2.29429
275	YML100W	TSL1	4.15072	17.7619	6.3e-11	3.34e-10	2.01752	4.04887	1.63e-06	7.38e-06	3.21436	9.28152	4.45e-06	1.99e-05	0.227952	0.522551	2.29237
276	YDR329C	PEX3	2.15001	4.43832	9.55e-09	3.08e-08	0.844629	1.7958	0.00116741	0.00265917	2.03912	4.10996	1.85e-05	7.04e-05	0.404614	0.926018	2.28865
277	YJL163C	YJL163C	2.40389	5.29227	8.36e-08	2.27e-07	1.0101	2.01405	0.00219836	0.00468815	2.20308	4.60461	0.000123318	0.000377566	0.380565	0.870062	2.28624
278	YBR045C	GIP1	1.92825	3.80593	1.92e-06	4.32e-06	0.652659	1.57206	0.0291174	0.0466631	1.84357	3.58898	0.000618943	0.00160219	0.413056	0.942996	2.28298
279	YMR272W-A	Unknown	3.26559	9.61699	3.17e-11	1.83e-10	1.48648	2.80204	3.59e-06	1.47e-05	2.67635	6.39238	1.31e-06	6.92e-06	0.291363	0.664696	2.28133
280	YIR018C-A	YIR018C-A	3.05302	8.29946	1.32e-11	8.39e-11	1.8231	3.5384	4.5e-08	3.23e-07	3.01293	8.07204	8.97e-09	1.04e-07	0.426341	0.972598	2.28127
281	YDL024C	DIA3	4.35735	20.4971	2.09e-12	1.71e-11	3.53468	11.5889	4.95e-11	1.51e-09	4.72155	26.3833	2.49e-09	3.93e-08	0.565394	1.28717	2.27659
282	YNL124W	NAF1	2.20039	4.59603	1.07e-07	2.86e-07	0.767828	1.7027	0.00859109	0.0157578	1.95198	3.86905	0.000183251	0.000537826	0.370473	0.841825	2.2723
283	YOR303W	CPA1	3.82641	14.1861	7.69e-09	2.54e-08	2.97258	7.84937	2.2e-07	1.27e-06	4.1552	17.8173	5.45e-06	2.39e-05	0.553313	1.25596	2.2699
284	YOR036W	PEP12	1.60502	3.04199	2.11e-09	7.84e-09	1.19288	2.28609	4.25e-07	2.26e-06	2.36411	5.14835	1.35e-08	1.47e-07	0.751512	1.69243	2.25203
285	YBR221W-A	YBR221W-A	2.91259	7.52968	2.35e-09	8.63e-09	1.20049	2.29818	0.000424735	0.00106353	2.37115	5.17355	1.98e-05	7.48e-05	0.305216	0.687088	2.25115
286	YNL055C	POR1	4.32916	20.1005	1.21e-14	2.8e-13	1.70413	3.25832	2.64e-08	2.09e-07	2.87401	7.331	3e-08	2.74e-07	0.162102	0.364718	2.24993
287	YDR403W	DIT1	1.99518	3.98666	2.87e-09	1.03e-08	1.79699	3.47495	7.88e-09	7.68e-08	2.96487	7.80753	3.94e-09	5.61e-08	0.871643	1.95841	2.24681
288	YIL087C	AIM19	4.05828	16.6596	2.47e-15	9.22e-14	2.18302	4.54102	5.87e-11	1.71e-09	3.35074	10.2017	3.93e-10	1.02e-08	0.272577	0.612362	2.24657
289	YOL118C	YOL118C	2.60061	6.06545	5.69e-11	3.05e-10	1.92877	3.8073	2.53e-10	4.93e-09	3.0903	8.5167	2.08e-09	3.44e-08	0.627704	1.40413	2.23694
290	YER103W	SSA4	6.58781	96.1898	4.29e-17	1.28e-14	3.49766	11.2953	4.45e-13	4.48e-11	4.65431	25.1818	6.8e-11	2.79e-09	0.117428	0.261793	2.2294
291	YGL188C	YGL188C	3.3619	10.281	2.03e-10	9.41e-10	1.14062	2.20476	0.00055957	0.00136611	2.28893	4.88695	3.67e-05	0.000129181	0.214451	0.47534	2.21655
292	YGL248W	PDE1	4.22186	18.6598	5.91e-17	1.28e-14	2.90695	7.50031	2.31e-14	7.02e-12	4.05364	16.6061	1.42e-12	2.55e-10	0.401951	0.88994	2.21405
293	YLR038C	COX12	3.37009	10.3395	4.46e-14	7.41e-13	1.32877	2.51189	1.67e-07	9.9e-07	2.47485	5.5591	2.38e-08	2.31e-07	0.242942	0.537658	2.21311
294	YPL262W	FUM1	4.22679	18.7236	1.03e-12	9.29e-12	1.39779	2.63499	1.02e-05	3.73e-05	2.53864	5.81039	3.59e-06	1.64e-05	0.14073	0.310324	2.2051
295	YGR209C	TRX2	2.62153	6.15402	5.01e-13	5.1e-12	0.737351	1.66711	0.00701154	0.0131898	1.87752	3.67444	2.71e-05	9.91e-05	0.270898	0.597079	2.20407
296	YDL169C	UGX2	5.22398	37.3744	2.19e-13	2.59e-12	2.19328	4.57344	2.44e-07	1.39e-06	3.3303	10.0582	5.72e-07	3.36e-06	0.122368	0.269121	2.19927
297	YLR395C	COX8	3.32285	10.0064	7.89e-15	2.08e-13	0.793856	1.7337	0.00141571	0.00314414	1.92929	3.80867	1.58e-06	8.04e-06	0.173259	0.380623	2.19684
298	YLR193C	UPS1	3.04357	8.2453	4.36e-13	4.56e-12	1.50414	2.83656	4.34e-08	3.13e-07	2.62844	6.18358	1.36e-08	1.48e-07	0.344022	0.749952	2.17995
299	YOR327C	SNC2	2.26057	4.79182	1.06e-09	4.18e-09	0.610239	1.52651	0.0118465	0.0209853	1.73315	3.32453	3.66e-05	0.000128836	0.318566	0.693793	2.17786
300	YOL027C	MDM38	1.23541	2.35449	0.0002908	0.000485781	0.716255	1.64291	0.0182415	0.0307225	1.83626	3.57083	0.000634888	0.00163587	0.69778	1.51661	2.17347
301	YLR135W	SLX4	0.612733	1.52915	0.0042413	0.00614215	0.59161	1.50693	0.00453314	0.00896685	1.71124	3.27442	2.7e-07	1.75e-06	0.985465	2.14133	2.17291
302	YJR078W	BNA2	5.41005	42.5193	3.86e-17	1.24e-14	3.97318	15.7053	2.52e-15	1.36e-12	5.09224	34.1128	1.05e-12	2.02e-10	0.36937	0.802291	2.17205
303	YDL115C	IWR1	1.54089	2.90973	3.07e-06	6.67e-06	0.937511	1.91522	0.000784861	0.00186636	2.05462	4.15435	3.87e-05	0.000135431	0.658212	1.42774	2.16912
304	YNL215W	IES2	1.48639	2.80187	7.16e-05	0.000129302	0.765786	1.7003	0.0173734	0.029457	1.87902	3.67826	0.000875326	0.00217625	0.606842	1.31279	2.16331
305	YKR067W	GPT2	2.10649	4.30643	4.62e-09	1.6e-08	0.875134	1.83418	0.000438984	0.00109645	1.98766	3.96594	1.01e-05	4.11e-05	0.425917	0.920934	2.16224
306	YFR049W	YMR31	3.0167	8.09312	9.52e-13	8.62e-12	1.141	2.20533	3.79e-06	1.55e-05	2.24355	4.73561	2.37e-07	1.56e-06	0.272495	0.58514	2.14734
307	YDR003W	RCR2	2.3581	5.12696	2.94e-12	2.27e-11	0.952847	1.93569	6.95e-05	0.000207942	2.05483	4.15494	8.55e-08	6.48e-07	0.377551	0.810411	2.14649
308	YGR045C	YGR045C	1.03207	2.04496	0.00398164	0.00578159	0.761966	1.6958	0.0142866	0.0248168	1.86075	3.63195	8.5e-05	0.000270097	0.829258	1.77605	2.14174
309	YDR475C	JIP4	2.65968	6.31895	2.36e-10	1.08e-09	2.18814	4.55719	4.52e-09	4.87e-08	3.28375	9.73884	3.91e-08	3.34e-07	0.721194	1.54121	2.13703
310	YGL153W	PEX14	1.1674	2.24607	0.000635116	0.00101865	0.881902	1.8428	0.00567865	0.0109631	1.97555	3.93279	0.000444127	0.00119431	0.820457	1.75096	2.13413
311	YEL044W	IES6	1.85405	3.61513	7.84e-09	2.58e-08	1.08373	2.11951	1.52e-05	5.31e-05	2.17543	4.5172	9.59e-07	5.27e-06	0.586289	1.24953	2.13125
312	YGR182C	YGR182C	3.8042	13.9694	1.31e-13	1.74e-12	1.07124	2.10124	3.21e-05	0.000104728	2.15793	4.46273	1.63e-06	8.26e-06	0.150417	0.319463	2.12385
313	YBR287W	YBR287W	2.38108	5.20927	3.35e-11	1.92e-10	0.683046	1.60553	0.010696	0.019118	1.76722	3.40398	4.83e-05	0.000164011	0.308205	0.653447	2.12017
314	YLR231C	BNA5	1.34782	2.54527	1.22e-07	3.25e-07	1.34537	2.54096	1.19e-07	7.41e-07	2.42667	5.37649	3.46e-08	3.06e-07	0.998305	2.11234	2.11593
315	YGL192W	IME4	3.11015	8.63472	5.55e-11	2.99e-10	0.616628	1.53329	0.0159198	0.0273068	1.69392	3.23535	0.000174802	0.000514806	0.177572	0.374691	2.11007
316	YJL045W	SDH1b	3.69241	12.9279	8.38e-15	2.15e-13	1.94629	3.85382	7.36e-10	1.14e-08	3.02115	8.11815	1.32e-09	2.43e-08	0.298102	0.627958	2.10652
317	YMR118C	SHH3	3.2928	9.80009	1.47e-07	3.89e-07	1.30892	2.47756	0.00407444	0.00816259	2.38196	5.21244	0.00138215	0.00325804	0.25281	0.531876	2.10386
318	YIL033C	BCY1	2.47532	5.56092	9.14e-12	6.11e-11	0.645345	1.56411	0.0152126	0.0261919	1.71798	3.28975	6.56e-05	0.000213683	0.281269	0.591583	2.10327
319	YER035W	EDC2	2.90219	7.47561	6.42e-12	4.5e-11	1.51938	2.86668	1.65e-07	9.81e-07	2.59162	6.02775	1.12e-07	8.18e-07	0.383471	0.806321	2.10269
320	YDL238C	GUD1	2.01109	4.03086	6.47e-12	4.53e-11	1.16437	2.24135	1.04e-07	6.61e-07	2.23023	4.6921	2.12e-09	3.49e-08	0.556047	1.16404	2.09343
321	YGL187C	COX4	3.61625	12.2631	5.9e-14	9.28e-13	1.39696	2.63347	2.9e-07	1.62e-06	2.46269	5.51245	8.53e-08	6.47e-07	0.214747	0.449515	2.09323
322	YML070W	DAK1	1.65073	3.13993	1.12e-09	4.37e-09	1.44315	2.71914	8.12e-08	5.35e-07	2.50377	5.67165	2.6e-08	2.47e-07	0.865986	1.80629	2.08582
323	YFL014W	HSP12	8.28564	312.052	4.13e-09	1.44e-08	3.99357	15.9289	1.18e-05	4.27e-05	5.05168	33.1671	0.000466631	0.00124714	0.0510455	0.106287	2.0822
324	YKL107W	YKL107W	3.50657	11.3653	7.17e-08	1.97e-07	1.59658	3.02426	0.00119479	0.00271323	2.64781	6.26717	0.000896151	0.00222153	0.266095	0.551428	2.0723
325	YDR030C	RAD28	2.61205	6.11373	5.13e-11	2.79e-10	1.77759	3.42854	2.23e-08	1.81e-07	2.82702	7.09606	4.33e-08	3.63e-07	0.560792	1.16068	2.06971
326	YPR117W	YPR117W	1.03487	2.04893	2.43e-05	4.67e-05	0.653209	1.57266	0.00707058	0.0132757	1.69303	3.23335	1.56e-05	6.05e-05	0.767552	1.57806	2.05597
327	YER162C	RAD4	2.83305	7.12578	9.25e-09	3e-08	1.45033	2.7327	6.81e-05	0.000204096	2.4883	5.61118	5.04e-05	0.000169645	0.383495	0.787447	2.05334
328	YER116C	SLX8	2.46686	5.5284	3.46e-09	1.22e-08	0.67498	1.59657	0.0123429	0.0217739	1.71222	3.27665	0.000241357	0.000689325	0.288795	0.592695	2.0523
329	YLR094C	GIS3	4.08307	16.9483	2.03e-13	2.45e-12	1.98551	3.96002	1.57e-08	1.37e-07	3.0219	8.12237	7.38e-08	5.73e-07	0.233652	0.479243	2.05109
330	YML118W	NGL3	4.77241	27.33	2.18e-12	1.76e-11	2.77183	6.82974	7.62e-09	7.48e-08	3.80526	13.9797	2.99e-07	1.91e-06	0.249899	0.511513	2.04688
331	YOR032C	HMS1	3.21253	9.26975	3.95e-09	1.38e-08	1.39646	2.63255	0.000237903	0.000629052	2.42837	5.38283	0.000106457	0.000329765	0.283994	0.580688	2.04472
332	YPL015C	HST2	2.56929	5.93518	2.8e-11	1.64e-10	1.47913	2.7878	1.55e-07	9.28e-07	2.51094	5.69993	1.2e-07	8.69e-07	0.469708	0.960363	2.04459
333	YNR045W	PET494	2.01576	4.04393	3.63e-11	2.05e-10	0.698175	1.62245	0.00120657	0.00273582	1.72246	3.29999	6.81e-07	3.88e-06	0.401207	0.816036	2.03395
334	YMR206W	YMR206W	6.10202	68.6898	3.21e-12	2.44e-11	2.0525	4.14824	4.87e-05	0.000151128	3.07504	8.42714	4.66e-05	0.00015911	0.0603909	0.122684	2.0315
335	YOR121C	YOR121C	3.3364	10.1008	1.58e-12	1.33e-11	2.51298	5.70798	1.51e-10	3.41e-09	3.53312	11.5765	3.78e-09	5.44e-08	0.565102	1.14609	2.02812
336	YJL133C-A	YJL133C-A	6.57715	95.4815	3.72e-11	2.09e-10	5.83299	57.0041	1.69e-10	3.7e-09	6.85219	115.535	1.49e-07	1.05e-06	0.597017	1.21003	2.02679
337	YDR453C	TSA2	5.94155	61.459	1.13e-12	1e-11	2.87875	7.3551	3.07e-08	2.35e-07	3.89388	14.8654	1.08e-06	5.83e-06	0.119675	0.241875	2.0211
338	YBR126W-B	Unknown	1.87518	3.66848	1.3e-07	3.45e-07	0.582968	1.49793	0.0208739	0.0346463	1.59642	3.02391	0.00032263	0.000897752	0.408324	0.824296	2.01873
339	YLR177W	YLR177W	3.40866	10.6196	2.97e-11	1.73e-10	1.40236	2.64333	1.18e-05	4.25e-05	2.41106	5.31864	6.86e-06	2.91e-05	0.24891	0.500832	2.0121
340	YHR097C	YHR097C	4.17276	18.0354	3.53e-12	2.66e-11	1.99197	3.9778	2.18e-07	1.26e-06	3.00058	8.00322	1.13e-06	6.04e-06	0.220556	0.443752	2.01197
341	YHR130C	YHR130C	1.05783	2.0818	0.000478851	0.000778297	0.755012	1.68765	0.00706412	0.0132678	1.76031	3.38772	6.35e-05	0.000207639	0.810668	1.62731	2.00737
342	YNR007C	ATG3	2.16707	4.49111	2.53e-09	9.23e-09	1.19703	2.29267	1.61e-05	5.63e-05	2.20007	4.59503	2.98e-06	1.39e-05	0.510491	1.02314	2.00423
343	YKL218C	SRY1	2.76749	6.80922	1.46e-13	1.89e-12	1.69625	3.24059	3.81e-10	6.72e-09	2.69914	6.49414	8.9e-10	1.83e-08	0.475912	0.953729	2.004
344	YDR001C	NTH1	3.13714	8.79777	2.89e-14	5.37e-13	1.70615	3.26289	6.71e-10	1.06e-08	2.7057	6.52373	2.15e-09	3.52e-08	0.370877	0.74152	1.99937
345	YPL271W	ATP15	3.93955	15.3435	2.91e-15	1.04e-13	1.51545	2.85888	4.89e-08	3.46e-07	2.51139	5.70169	5.94e-08	4.76e-07	0.186325	0.371603	1.99438
346	YLR122C	YLR122C	2.88952	7.41026	2.27e-10	1.05e-09	1.58324	2.99641	1.88e-06	8.35e-06	2.5776	5.96946	8.19e-07	4.57e-06	0.40436	0.805567	1.9922
347	YDR327W	YDR327W	1.54438	2.91678	5.52e-07	1.33e-06	0.697178	1.62133	0.0036907	0.00746671	1.69111	3.22906	7.3e-05	0.000234853	0.555863	1.10706	1.99161
348	YLR080W	EMP46	2.58101	5.98357	4.55e-10	1.94e-09	2.25491	4.77306	3e-09	3.56e-08	3.24821	9.50186	6.79e-08	5.35e-07	0.797693	1.58799	1.99073
349	YMR213W	CEF1	1.31613	2.48997	5.59e-06	1.17e-05	0.616953	1.53363	0.00902603	0.0164654	1.60943	3.05132	0.000124358	0.000380165	0.615925	1.22545	1.9896
350	YCR009C	RVS161	1.21018	2.31367	0.000152227	0.000264464	1.10102	2.14506	0.000387673	0.000980217	2.09089	4.2601	8.41e-05	0.000267402	0.927126	1.84127	1.986
351	YOR065W	CYT1	3.91633	15.0984	3.57e-14	6.19e-13	0.642649	1.56119	0.016548	0.0282866	1.6319	3.09922	0.000149816	0.000449223	0.103401	0.205268	1.98516
352	YJL103C	GSM1	4.54694	23.3757	5.34e-14	8.68e-13	1.60094	3.0334	8.68e-07	4.25e-06	2.58737	6.01004	5.92e-07	3.45e-06	0.129767	0.257106	1.98128
353	YPR049C	ATG11	2.66031	6.32168	1.73e-11	1.07e-10	1.19503	2.28949	3.4e-06	1.41e-05	2.18008	4.53179	7.78e-07	4.37e-06	0.362165	0.716864	1.97939
354	YLR295C	ATP14	2.6594	6.31769	8.77e-14	1.25e-12	0.998862	1.99842	5.52e-05	0.000169323	1.97742	3.93788	8.09e-07	4.52e-06	0.316322	0.62331	1.97049
355	YBR241C	YBR241C	5.00476	32.1058	5.87e-16	3.66e-14	2.10134	4.29109	5.24e-10	8.73e-09	3.07887	8.44953	5.79e-09	7.43e-08	0.133655	0.263178	1.96909
356	YLR123C	YLR123C	3.134	8.77867	1.91e-11	1.17e-10	1.47889	2.78735	1.4e-06	6.43e-06	2.45592	5.48662	4.25e-07	2.62e-06	0.317514	0.624995	1.9684
357	YJL128C	PBS2	0.744522	1.67542	0.00360533	0.00526341	0.678019	1.59994	0.00660062	0.0125078	1.65463	3.14842	0.000168817	0.000499402	0.95495	1.87918	1.96784
358	YPL078C	ATP4	3.21416	9.28021	5.45e-13	5.51e-12	0.879938	1.8403	0.0013587	0.00303566	1.84936	3.6034	3.45e-05	0.00012209	0.198303	0.388288	1.95805
359	YBR126W-A	MEO1	1.88442	3.69205	1.18e-07	3.14e-07	0.580403	1.49527	0.0207116	0.034396	1.54563	2.91932	0.00042382	0.00114924	0.404996	0.790704	1.95237
360	YGR088W	CTT1	6.04703	66.1207	1.5e-14	3.29e-13	3.96645	15.6323	6.17e-12	3.01e-10	4.9311	30.5076	2.24e-09	3.64e-08	0.23642	0.461393	1.95158
361	YOR381W	FRE3	2.02262	4.0632	6.22e-09	2.1e-08	1.48946	2.80784	5.11e-07	2.67e-06	2.45003	5.46427	4.91e-07	2.97e-06	0.691042	1.34482	1.94607
362	YKL016C	ATP7	2.83741	7.14734	2.65e-12	2.07e-11	0.967821	1.95588	0.000250193	0.000659792	1.92823	3.80589	7.24e-06	3.05e-05	0.273652	0.532491	1.94587
363	YLR294C	YLR294C	2.89522	7.43959	1.41e-11	8.87e-11	1.13002	2.18862	1.78e-05	6.13e-05	2.08996	4.25738	2.96e-06	1.38e-05	0.294185	0.57226	1.94524
364	YOR173W	DCS2	4.9454	30.8115	1.23e-16	1.39e-14	3.51913	11.4647	2.48e-14	7.02e-12	4.47836	22.2906	6.84e-12	6.53e-10	0.372093	0.72345	1.94427
365	YNL274C	GOR1	2.87057	7.31355	2.5e-08	7.38e-08	1.41952	2.67496	0.000183991	0.000498005	2.3775	5.19636	0.00013172	0.000399998	0.365754	0.710511	1.94259
366	YLR164W	SHH4	2.56203	5.90538	3.55e-07	8.78e-07	1.27384	2.41804	0.00133494	0.00298929	2.2268	4.68093	0.000466457	0.00124714	0.409463	0.792655	1.93584
367	YDR328C	SKP1	1.52104	2.86999	3.71e-06	7.98e-06	0.613651	1.53013	0.0173351	0.029404	1.56494	2.95865	0.000544006	0.00142892	0.533148	1.03089	1.9336
368	YKR101W	SIR1	1.09996	2.14349	7.88e-05	0.000141579	1.06874	2.0976	7.02e-05	0.000209529	2.01649	4.04598	1.42e-05	5.57e-05	0.97859	1.88756	1.92886
369	YOL084W	PHM7	5.99967	63.9854	5.52e-07	1.33e-06	2.5874	6.01015	0.00194041	0.00420128	3.53462	11.5885	0.00801498	0.0156103	0.0939301	0.181111	1.92815
370	YBR256C	RIB5	1.09671	2.13866	5.92e-05	0.000108165	0.972727	1.96255	0.000195202	0.000525958	1.91993	3.78404	2.33e-05	8.68e-05	0.917652	1.76935	1.92812
371	YPL006W	NCR1	2.70581	6.52423	1.41e-13	1.85e-12	0.709699	1.63546	0.00451823	0.00894033	1.6563	3.15208	3.91e-05	0.000136595	0.250675	0.483134	1.92733
372	YJL164C	TPK1	1.81209	3.51152	6.72e-11	3.54e-10	1.08166	2.11648	3.51e-06	1.45e-05	2.02716	4.07602	7.77e-08	5.97e-07	0.602725	1.16076	1.92585
373	YOR064C	YNG1	2.00063	4.00176	1.67e-09	6.32e-09	1.00022	2.0003	4.66e-05	0.000145053	1.94071	3.83894	3.81e-06	1.73e-05	0.499855	0.959314	1.91918
374	YBR108W	AIM3	2.62817	6.18241	2.12e-11	1.28e-10	1.7492	3.36172	1.33e-08	1.19e-07	2.68913	6.44925	4.26e-08	3.59e-07	0.543756	1.04316	1.91843
375	YBR182C	SMP1	2.76226	6.78457	1.48e-07	3.89e-07	2.15329	4.44842	2.66e-06	1.14e-05	3.08961	8.51265	2.39e-05	8.86e-05	0.655668	1.25471	1.91364
376	YMR181C	YMR181C	3.28536	9.74973	4.71e-12	3.41e-11	3.074	8.42106	1.27e-11	5.08e-10	4.00908	16.1011	1.7e-09	2.96e-08	0.863723	1.65144	1.912
377	YKL151C	NNR2	4.25725	19.1232	2.08e-13	2.49e-12	3.3122	9.93281	9.24e-12	4.01e-10	4.24252	18.929	1.85e-09	3.16e-08	0.519411	0.989842	1.9057
378	YJL210W	PEX2	2.63447	6.20946	4.92e-13	5.05e-12	1.05363	2.07575	1.75e-05	6.04e-05	1.9836	3.95479	6.72e-07	3.84e-06	0.334288	0.636898	1.90524
379	YDR231C	COX20	3.68177	12.8329	3.84e-15	1.28e-13	1.19077	2.28275	8.62e-07	4.22e-06	2.1198	4.34632	8.87e-08	6.69e-07	0.177883	0.338687	1.90399
380	YNL097C	PHO23	1.483	2.79529	1.36e-07	3.59e-07	0.686302	1.60915	0.00153854	0.00338911	1.60876	3.0499	2.76e-05	0.000100621	0.575665	1.09108	1.89534
381	YPL248C	GAL4	2.19549	4.58046	9.39e-13	8.52e-12	1.09341	2.13378	2.4e-06	1.04e-05	2.01543	4.043	6.46e-08	5.13e-07	0.465844	0.882663	1.89476
382	YJL151C	SNA3	2.78503	6.89252	7.72e-14	1.15e-12	0.810646	1.754	0.00294202	0.00611627	1.73103	3.31964	8.92e-05	0.000282206	0.254478	0.481629	1.89262
383	YOL110W	SHR5	3.0947	8.54273	2.07e-14	4.18e-13	1.30372	2.46865	9.77e-08	6.3e-07	2.22318	4.66923	2.84e-08	2.63e-07	0.288977	0.546573	1.89141
384	YOL048C	RRT8	2.22775	4.68403	2.98e-06	6.5e-06	1.28628	2.43898	0.00112426	0.00256875	2.20445	4.60898	0.000700917	0.00177829	0.520701	0.983977	1.88972
385	YOR244W	ESA1	1.09885	2.14184	2.19e-05	4.25e-05	0.666798	1.58755	0.00298239	0.0061894	1.58497	3.00001	6e-05	0.000197979	0.741206	1.40067	1.88971
386	YGR201C	YGR201C	5.1011	34.323	1.41e-12	1.2e-11	2.45505	5.48333	6.3e-08	4.27e-07	3.37186	10.3521	1.35e-06	7.06e-06	0.159757	0.301609	1.88793
387	YJR035W	RAD26	0.940263	1.91888	2.76e-05	5.27e-05	0.554003	1.46815	0.00787442	0.0145917	1.46998	2.77018	3.14e-05	0.000112483	0.765111	1.44365	1.88685
388	YJL036W	SNX4	0.870683	1.82853	6.67e-05	0.000121046	0.534231	1.44817	0.0135604	0.0236968	1.44992	2.73193	2.33e-05	8.68e-05	0.791986	1.49406	1.88647
389	YGL074C	YGL074C	1.86694	3.64759	1.81e-07	4.71e-07	1.04794	2.06757	0.000135303	0.000378085	1.9588	3.88737	1.52e-05	5.9e-05	0.566831	1.06574	1.88017
390	YGL081W	YGL081W	1.90591	3.74746	7.64e-07	1.81e-06	1.6221	3.07824	7.03e-06	2.67e-05	2.52995	5.7755	9.11e-06	3.74e-05	0.821419	1.54118	1.87624
391	YIL107C	PFK26	1.51419	2.85639	3.18e-09	1.13e-08	1.1484	2.21667	1.53e-06	6.95e-06	2.05126	4.14468	1.42e-07	1.01e-06	0.77604	1.45102	1.86977
392	YJL152W	YJL152W	2.89178	7.42185	7.4e-14	1.11e-12	0.897226	1.86248	0.000734829	0.00175792	1.79972	3.48154	2.99e-05	0.000107905	0.250946	0.469093	1.8693
393	YIL045W	PIG2	3.48846	11.2236	1.44e-10	6.91e-10	2.84817	7.20086	2.71e-09	3.3e-08	3.74668	13.4234	1.88e-07	1.27e-06	0.641582	1.196	1.86414
394	YMR196W	YMR196W	3.5875	12.0211	7.26e-15	1.98e-13	1.68175	3.20818	1.77e-09	2.34e-08	2.57763	5.96958	6.74e-09	8.3e-08	0.266878	0.496591	1.86074
395	YEL011W	GLC3	5.16606	35.9036	5.04e-13	5.13e-12	3.34593	10.1677	2.73e-10	5.23e-09	4.24073	18.9055	4.64e-08	3.86e-07	0.283195	0.526561	1.85936
396	YPR098C	YPR098C	2.65125	6.28213	9.35e-14	1.31e-12	1.18213	2.26911	1.31e-06	6.09e-06	2.07648	4.21776	2.1e-07	1.4e-06	0.361201	0.671391	1.85877
397	YHR131C	YHR131C	1.32345	2.50264	2.04e-07	5.25e-07	0.537027	1.45098	0.0212196	0.0351417	1.4311	2.69652	9.3e-05	0.000292715	0.579779	1.07747	1.85841
398	YBR053C	YBR053C	2.76722	6.80793	1.69e-13	2.1e-12	1.4313	2.6969	8.88e-09	8.45e-08	2.32256	5.00218	1.29e-08	1.41e-07	0.396142	0.734759	1.85479
399	YLR258W	GSY2	4.3557	20.4737	5.1e-15	1.56e-13	2.81654	7.04472	4.65e-12	2.47e-10	3.70599	13.0501	5.1e-10	1.23e-08	0.344086	0.637407	1.85246
400	YLR350W	ORM2	2.3862	5.2278	5.72e-12	4.06e-11	0.994063	1.99179	0.000288549	0.000751087	1.87858	3.67714	2.62e-05	9.62e-05	0.380999	0.703381	1.84615
401	YDR125C	ECM18	1.54013	2.9082	1.27e-09	4.91e-09	0.893875	1.85816	8.43e-05	0.000247473	1.77572	3.42408	5.3e-07	3.16e-06	0.638938	1.17739	1.84273
402	YPL165C	SET6	2.68462	6.4291	2.51e-13	2.88e-12	1.57697	2.98343	1.69e-09	2.25e-08	2.45756	5.49288	4.02e-09	5.66e-08	0.464051	0.854377	1.84113
403	YMR165C	PAH1	4.58898	24.0668	3.07e-12	2.36e-11	1.22235	2.33327	0.000230216	0.000610355	2.10201	4.29308	0.000128902	0.00039204	0.0969494	0.178382	1.83994
404	YJR149W	YJR149W	3.21648	9.29519	1.08e-14	2.62e-13	1.30534	2.47141	4.8e-08	3.41e-07	2.18231	4.53879	1.94e-08	1.94e-07	0.265881	0.488294	1.83651
405	YDL110C	TMA17	1.21391	2.31965	7.72e-06	1.58e-05	0.531763	1.44569	0.0263125	0.042627	1.39731	2.6341	0.000268199	0.000759067	0.623238	1.13556	1.82203
406	YHL024W	RIM4	3.45212	10.9444	2.48e-15	9.22e-14	0.98736	1.98255	2.82e-05	9.31e-05	1.85287	3.61219	9.61e-07	5.27e-06	0.181148	0.33005	1.82199
407	YGL045W	RIM8	4.05636	16.6374	1.33e-13	1.76e-12	2.35754	5.12496	5.78e-10	9.46e-09	3.22239	9.33332	2.09e-08	2.07e-07	0.308038	0.560984	1.82115
408	YNL074C	MLF3	3.09879	8.56699	1.34e-09	5.15e-09	1.36798	2.58109	7.67e-05	0.000227693	2.23155	4.69639	8.57e-05	0.000271454	0.301283	0.548196	1.81953
409	YBR076C-A	Unknown	2.68042	6.41043	4.3e-12	3.16e-11	1.45118	2.73431	1.11e-07	6.98e-07	2.31386	4.97211	1.06e-07	7.8e-07	0.426541	0.775629	1.81842
410	YKR014C	YPT52	1.33316	2.51954	4.82e-06	1.02e-05	0.728327	1.65672	0.00271117	0.005678	1.58229	2.99445	0.000163099	0.00048393	0.657547	1.18849	1.80746
411	YGR288W	MAL13	2.10041	4.28831	4.95e-10	2.09e-09	0.937442	1.91513	5.62e-05	0.000172114	1.78721	3.45146	4.44e-06	1.98e-05	0.446593	0.804853	1.80221
412	YNR067C	DSE4	1.45955	2.75023	1.28e-07	3.4e-07	0.684242	1.60686	0.0101064	0.0181842	1.53324	2.89435	0.000335132	0.000929066	0.584262	1.0524	1.80125
413	YBR273C	UBX7	1.66048	3.16122	1.68e-06	3.8e-06	1.06845	2.09718	0.000297506	0.000771906	1.91735	3.77729	0.000103242	0.000321725	0.663407	1.19488	1.80113
414	YIR024C	INA22	1.0755	2.10745	0.000603135	0.000968661	0.97152	1.96091	0.00121689	0.00275502	1.8186	3.5274	0.000297648	0.00083448	0.930466	1.67378	1.79886
415	YOL071W	SDH5	3.26163	9.59068	3.87e-13	4.15e-12	1.44588	2.72429	2e-07	1.16e-06	2.29245	4.89888	2.43e-07	1.6e-06	0.284056	0.510796	1.79823
416	YOR374W	ALD4	6.07675	67.497	3.68e-11	2.07e-10	3.26578	9.61831	1.32e-07	8.09e-07	4.09954	17.1429	1.1e-05	4.43e-05	0.1425	0.25398	1.78232
417	YLR270W	DCS1	3.08754	8.50047	3.86e-15	1.28e-13	1.20773	2.30974	8.4e-07	4.13e-06	2.03717	4.1044	2.98e-07	1.9e-06	0.271719	0.482844	1.777
418	YMR133W	REC114	2.8975	7.45134	6.96e-12	4.79e-11	1.12348	2.17872	2.41e-05	8.09e-05	1.95092	3.8662	5.01e-06	2.22e-05	0.292393	0.51886	1.77453
419	YHL043W	ECM34	2.31528	4.97701	2.97e-08	8.67e-08	1.97688	3.9364	1.42e-07	8.63e-07	2.80022	6.96547	1.22e-06	6.47e-06	0.790917	1.39953	1.7695
420	YHR199C	AIM46	3.69959	12.9924	7.22e-15	1.98e-13	1.64086	3.11853	4.15e-09	4.56e-08	2.45918	5.49904	1.98e-08	1.98e-07	0.240028	0.423252	1.76335
421	YOR120W	GCY1	5.00434	32.0965	2.66e-15	9.7e-14	3.54953	11.7089	4.62e-13	4.59e-11	4.366	20.6204	1.88e-10	5.81e-09	0.364802	0.642449	1.76109
422	YFR053C	HXK1	7.18665	145.679	5.65e-17	1.28e-14	3.62901	12.372	1.02e-12	8.11e-11	4.44511	21.7826	4.56e-10	1.15e-08	0.0849268	0.149525	1.76063
423	YOR317W	FAA1	3.12956	8.75165	2.69e-12	2.1e-11	1.28127	2.43053	6.06e-06	2.34e-05	2.09448	4.27073	6.45e-06	2.77e-05	0.277723	0.487991	1.75711
424	YFL041W-A	YFL041W-A	2.5077	5.68712	1.36e-09	5.22e-09	1.42586	2.68674	6.41e-06	2.46e-05	2.23883	4.72015	2.01e-06	9.8e-06	0.472426	0.829972	1.75683
425	YJR095W	SFC1	2.47619	5.56427	0.000342018	0.000564528	2.1732	4.51022	0.000963519	0.00224632	2.98456	7.91483	0.00190062	0.00432799	0.81057	1.42244	1.75486
426	YOR134W	BAG7	2.64151	6.23983	5.16e-08	1.45e-07	1.87479	3.66749	3.89e-06	1.58e-05	2.6849	6.43037	1.82e-05	6.93e-05	0.587755	1.03054	1.75334
427	YBL064C	PRX1	3.4785	11.1464	4.94e-09	1.7e-08	1.64665	3.13106	7.91e-05	0.000234088	2.45658	5.48913	0.000225153	0.00064771	0.280904	0.49246	1.75312
428	YBL090W	MRP21	0.778373	1.7152	0.00574114	0.00817103	0.714143	1.64051	0.00980044	0.0177194	1.52396	2.87579	0.000989943	0.00243578	0.956455	1.67666	1.75299
429	YOR223W	DSC3	2.49753	5.64719	5.12e-13	5.2e-12	1.37536	2.59433	1.24e-08	1.12e-07	2.18355	4.5427	1.37e-08	1.48e-07	0.459402	0.804417	1.75101
430	YLR023C	IZH3	2.64773	6.2668	9.48e-11	4.78e-10	1.17818	2.2629	1.3e-05	4.64e-05	1.97819	3.93998	8.78e-06	3.62e-05	0.361094	0.628707	1.74112
431	YNL173C	MDG1	2.17311	4.50995	8.88e-12	5.95e-11	0.754014	1.68648	0.00163018	0.0035738	1.55164	2.93149	4.43e-05	0.000152057	0.373946	0.650005	1.73823
432	YCL012C	YCL012C	2.58395	5.9958	7.84e-06	1.61e-05	1.27919	2.42703	0.0071718	0.0134404	2.07442	4.21176	0.00518886	0.0105913	0.404789	0.702452	1.73535
433	YHR112C	YHR112C	2.28889	4.88679	2e-06	4.48e-06	1.55278	2.93383	0.00016764	0.000457704	2.34668	5.08652	0.000399445	0.0010911	0.60036	1.04087	1.73375
434	YGL165C	YGL165C	3.46367	11.0323	2.94e-13	3.33e-12	1.68166	3.20798	3.63e-08	2.69e-07	2.47217	5.54879	1.88e-07	1.27e-06	0.290779	0.502956	1.72968
435	YCR083W	TRX3	3.01375	8.07662	3.05e-14	5.54e-13	1.09901	2.14208	6.47e-06	2.47e-05	1.88868	3.70296	1.26e-06	6.64e-06	0.26522	0.458479	1.72867
436	YHR176W	FMO1	2.47917	5.57575	6.97e-11	3.66e-10	1.5884	3.00715	7.12e-08	4.77e-07	2.37304	5.18031	2.01e-07	1.35e-06	0.539327	0.929079	1.72266
437	YPL096C-A	ERI1	0.760467	1.69404	0.00073158	0.00116333	0.623723	1.54085	0.00489393	0.0095881	1.40374	2.64586	4.17e-05	0.000144478	0.909569	1.56187	1.71715
438	YIL077C	YIL077C	3.1745	9.02861	2.78e-16	2.3e-14	1.90187	3.73697	1.77e-12	1.18e-10	2.68045	6.41056	5.66e-11	2.46e-09	0.413903	0.710027	1.71544
439	YLR161W	YLR161W	3.96919	15.6619	1.08e-09	4.22e-09	1.82522	3.5436	0.000105753	0.000303345	2.60128	6.06826	0.000434414	0.00117369	0.226256	0.387454	1.71246
440	YNR001C	CIT1	4.42807	21.5269	2.72e-15	9.86e-14	2.64237	6.24358	9.03e-12	4.01e-10	3.41599	10.6737	1.09e-09	2.1e-08	0.290036	0.495831	1.70955
441	YMR105C	PGM2	4.82457	28.336	5.78e-17	1.28e-14	3.09199	8.5267	6.13e-14	1.25e-11	3.86528	14.5735	1.88e-11	1.18e-09	0.300913	0.514311	1.70917
442	YKL100C	YPF1	1.1242	2.1798	4.34e-06	9.25e-06	0.537007	1.45096	0.0268133	0.0432971	1.30878	2.47733	0.000666246	0.0017054	0.665639	1.13649	1.70737
443	YPL170W	DAP1	1.51807	2.86407	7.61e-09	2.51e-08	0.62965	1.54719	0.00299466	0.00620802	1.39609	2.63188	2.44e-05	9.03e-05	0.540207	0.918931	1.70107
444	YMR271C	URA10	5.34071	40.524	4.54e-10	1.94e-09	4.47789	22.2834	4.3e-09	4.69e-08	5.2425	37.8574	1.89e-06	9.31e-06	0.54988	0.934195	1.69891
445	YHR016C	YSC84	2.51377	5.71111	5.72e-14	9.1e-13	1.65108	3.1407	7.12e-11	1.94e-09	2.41467	5.33199	1.97e-09	3.31e-08	0.549928	0.933617	1.69771
446	YKL146W	AVT3	3.69623	12.9621	1.19e-13	1.6e-12	0.70806	1.63361	0.00756663	0.0140827	1.47048	2.77114	0.000489209	0.00130106	0.126029	0.213788	1.69633
447	YJL043W	YJL043W	2.67298	6.37747	4.09e-10	1.77e-09	1.05901	2.08351	0.000393315	0.000992373	1.8207	3.53252	9.05e-05	0.00028588	0.326698	0.553907	1.69547
448	YIL113W	SDP1	2.41104	5.31857	1.97e-07	5.08e-07	2.07247	4.20606	9.75e-07	4.69e-06	2.8326	7.12357	1.54e-05	5.97e-05	0.790826	1.33938	1.69364
449	YDR476C	YDR476C	2.97292	7.85122	5.8e-13	5.78e-12	1.72385	3.30317	4.07e-09	4.52e-08	2.4834	5.59214	3.78e-08	3.25e-07	0.42072	0.712265	1.69296
450	YNL157W	IGO1	2.38577	5.22621	6.46e-09	2.17e-08	1.27142	2.414	3.52e-05	0.000113338	2.03055	4.0856	4.4e-05	0.000151385	0.461902	0.781752	1.69246
451	YDR298C	ATP5	2.73314	6.64899	2.86e-09	1.03e-08	0.896096	1.86102	0.00225697	0.00480281	1.65439	3.14791	0.000680154	0.00173448	0.279895	0.473441	1.69149
452	YBR039W	ATP3	3.03368	8.18895	1.31e-14	2.96e-13	0.718736	1.64574	0.00846117	0.0155627	1.47394	2.77779	0.000711314	0.00180159	0.200971	0.339212	1.68787
453	YMR250W	GAD1	5.82459	56.6729	3.29e-14	5.88e-13	3.21422	9.28062	1.86e-10	3.95e-09	3.96845	15.6538	4.19e-08	3.54e-07	0.163757	0.276214	1.68672
454	YDR230W	YDR230W	3.65046	12.5573	5.42e-14	8.72e-13	1.27141	2.41397	1.51e-06	6.89e-06	2.01857	4.05183	1.22e-06	6.47e-06	0.192236	0.322667	1.67849
455	YBL015W	ACH1	6.46913	88.5936	3.75e-17	1.24e-14	3.36252	10.2854	5.87e-13	5.46e-11	4.10796	17.2433	2.52e-10	7.14e-09	0.116096	0.194634	1.67649
456	YDL123W	SNA4	2.64151	6.23984	3.64e-10	1.59e-09	1.45887	2.74893	2.27e-06	9.86e-06	2.20366	4.60647	6.68e-06	2.85e-05	0.440545	0.738236	1.67573
457	YDL210W	UGA4	3.90682	14.9993	5.69e-13	5.71e-12	3.12283	8.71093	1.88e-11	7.09e-10	3.86714	14.5924	2.47e-09	3.93e-08	0.580757	0.972873	1.67518
458	YOR384W	FRE5	3.00095	8.00529	1.07e-11	6.96e-11	0.846419	1.79803	0.000468923	0.00116293	1.58856	3.00749	8.43e-05	0.000267793	0.224606	0.375688	1.67266
459	YBL050W	SEC17	1.1717	2.25277	3.84e-06	8.24e-06	0.580853	1.49573	0.0151912	0.0261626	1.32054	2.49759	0.000499475	0.0013254	0.663953	1.10868	1.66981
460	YLR117C	CLF1	1.08509	2.12151	5.23e-05	9.62e-05	0.61243	1.52883	0.00825329	0.0152227	1.35171	2.55215	0.00060032	0.00156031	0.720632	1.20298	1.66935
461	YER033C	ZRG8	2.6966	6.48272	3.24e-15	1.11e-13	1.26739	2.40725	7.59e-09	7.48e-08	2.00489	4.01359	1.13e-08	1.26e-07	0.371334	0.619122	1.66729
462	YBR240C	THI2	2.30928	4.95634	4.91e-08	1.38e-07	2.14035	4.40868	5.78e-08	3.98e-07	2.87686	7.34551	1.43e-06	7.41e-06	0.889503	1.48204	1.66615
463	YGR244C	LSC2	1.69863	3.24593	1.32e-05	2.63e-05	0.72625	1.65433	0.0209886	0.0347978	1.46017	2.7514	0.00481962	0.0099364	0.509664	0.847646	1.66315
464	YER119C	AVT6	2.68703	6.43987	3.01e-13	3.38e-12	0.722002	1.64947	0.00283429	0.00591089	1.45193	2.73574	0.000147531	0.00044304	0.256134	0.424813	1.65856
465	YKL188C	PXA2	2.75288	6.74063	2.43e-12	1.92e-11	1.5037	2.8357	4.69e-08	3.34e-07	2.23267	4.70004	1.33e-07	9.53e-07	0.420687	0.69727	1.65745
466	YNL270C	ALP1	3.81183	14.0435	3.57e-15	1.2e-13	2.40677	5.30287	8.51e-12	3.92e-10	3.134	8.77866	5.47e-10	1.28e-08	0.377603	0.625105	1.65545
467	YIL105W-A	YIL105W-A	0.805211	1.7474	0.00290375	0.00430036	0.636079	1.5541	0.015481	0.0266155	1.3625	2.57131	0.000685785	0.0017451	0.889378	1.4715	1.65453
468	YHL025W	SNF6	1.82082	3.53281	4.08e-07	1e-06	1.56629	2.96143	3e-06	1.26e-05	2.29253	4.89913	1.39e-05	5.45e-05	0.838264	1.38675	1.65431
469	YKL085W	MDH1	3.92886	15.2302	1.63e-15	7.41e-14	1.81481	3.51814	4.71e-10	8.01e-09	2.53494	5.79555	9.63e-08	7.2e-07	0.230999	0.380531	1.64733
470	YIL086C	YIL086C	2.04906	4.13835	7.02e-08	1.94e-07	0.656089	1.57581	0.0213474	0.0353238	1.37443	2.59266	0.00187394	0.00427836	0.380781	0.626495	1.64529
471	YMR261C	TPS3	1.23328	2.35102	7.64e-07	1.81e-06	0.612936	1.52937	0.012955	0.0227323	1.32231	2.50066	0.000713126	0.00180541	0.650514	1.06365	1.6351
472	YAL067C	SEO1	2.46066	5.5047	8.1e-11	4.15e-10	1.1604	2.23519	7.77e-06	2.92e-05	1.86652	3.64653	2.77e-05	0.000100994	0.406051	0.662439	1.63142
473	YGL166W	CUP2	3.413	10.6516	2.45e-12	1.94e-11	1.66852	3.17889	1.93e-07	1.12e-06	2.3736	5.18234	1.38e-06	7.22e-06	0.298441	0.486529	1.63023
474	YBL066C	SEF1	3.58514	12.0015	1.11e-12	9.88e-12	0.958055	1.94269	0.000216109	0.000577066	1.66088	3.1621	7.37e-05	0.000236928	0.16187	0.263475	1.62769
475	YPL181W	CTI6	1.26195	2.3982	1.04e-05	2.09e-05	0.911764	1.88134	0.000389175	0.000983596	1.61398	3.06094	0.000147237	0.000442381	0.784481	1.27635	1.627
476	YDR421W	ARO80	1.48199	2.79333	1.99e-06	4.46e-06	1.2697	2.41111	1.22e-05	4.37e-05	1.96862	3.91394	2.1e-05	7.89e-05	0.863167	1.40117	1.62329
477	YNL115C	YNL115C	2.87158	7.31864	8.07e-07	1.9e-06	1.24929	2.37725	0.00424786	0.00846726	1.9444	3.84879	0.00555055	0.0112638	0.324821	0.525888	1.61901
478	YGL227W	VID30	1.78737	3.45186	4.43e-07	1.08e-06	1.096	2.13761	0.000185604	0.000501914	1.78887	3.45545	0.000158928	0.000473444	0.619265	1.00104	1.6165
479	YDR070C	FMP16	5.65388	50.3487	6.39e-12	4.48e-11	3.86465	14.5671	1.37e-09	1.89e-08	4.55552	23.5152	4.33e-07	2.66e-06	0.289325	0.467046	1.61426
480	YJR109C	CPA2	1.10472	2.15058	6.88e-05	0.000124576	0.682684	1.60512	0.00673996	0.0127394	1.37219	2.58863	0.000795315	0.00198979	0.746368	1.20369	1.61273
481	YDL194W	SNF3	3.10841	8.62429	6.5e-15	1.86e-13	1.11264	2.16242	6.89e-07	3.48e-06	1.80175	3.48644	1.68e-07	1.16e-06	0.250736	0.404258	1.61229
482	YHR137C-A	Unknown	1.39712	2.63376	5.99e-06	1.25e-05	0.843755	1.79472	0.00141646	0.00314464	1.53279	2.89345	0.000311574	0.000869834	0.681427	1.0986	1.6122
483	YBR126C	TPS1	2.9213	7.57528	2.64e-12	2.07e-11	1.3762	2.59584	1.23e-06	5.76e-06	2.06473	4.18356	8.44e-06	3.5e-05	0.342672	0.552264	1.61164
484	YMR182C	RGM1	3.15474	8.90579	9.87e-13	8.87e-12	0.903918	1.87114	0.0001183	0.000335297	1.59226	3.01521	2.85e-05	0.000103573	0.210104	0.338568	1.61143
485	YJR008W	MHO1	3.13387	8.77787	6.55e-12	4.57e-11	2.41482	5.33251	4.26e-10	7.39e-09	3.09283	8.53166	3.5e-08	3.08e-07	0.607496	0.971951	1.59993
486	YLL020C	YLL020C	2.94871	7.72059	8.35e-12	5.65e-11	1.87994	3.6806	1.2e-08	1.09e-07	2.55733	5.88619	1.54e-07	1.08e-06	0.476725	0.762401	1.59925
487	YBR065C	ECM2	1.81043	3.50748	2.24e-06	4.98e-06	1.12737	2.1846	0.000485836	0.00120037	1.80289	3.48919	0.00044168	0.00119008	0.622841	0.994786	1.59718
488	YIL099W	SGA1	4.9336	30.5605	4.06e-13	4.3e-12	1.91173	3.7626	7.83e-07	3.88e-06	2.58204	5.98785	6.11e-06	2.64e-05	0.12312	0.195934	1.59141
489	YDR435C	PPM1	1.45122	2.73439	5.58e-06	1.17e-05	0.978683	1.97067	0.00046815	0.0011615	1.64642	3.13055	0.000230368	0.000661432	0.720695	1.14488	1.58858
490	YHR078W	YHR078W	1.24709	2.37362	2.64e-07	6.65e-07	0.672301	1.59361	0.00499584	0.0097749	1.33875	2.52931	0.000414185	0.00112619	0.671384	1.06559	1.58716
491	YDR022C	ATG31	2.94706	7.71174	5.83e-11	3.11e-10	1.71194	3.276	3.01e-07	1.68e-06	2.36881	5.16515	2.78e-06	1.3e-05	0.424807	0.669777	1.57666
492	YOR339C	UBC11	2.17502	4.51593	3.67e-11	2.07e-10	0.998264	1.99759	5.09e-05	0.000157192	1.65208	3.14286	4.2e-05	0.000145115	0.442344	0.695949	1.57332
493	YBR035C	PDX3	1.64132	3.11951	2.26e-06	5.02e-06	0.848844	1.80106	0.00248789	0.00524547	1.50072	2.82984	0.00105508	0.00257898	0.577353	0.907143	1.57121
494	YJL089W	SIP4	4.37251	20.7137	1.33e-16	1.44e-14	2.7559	6.75472	9.57e-14	1.63e-11	3.40648	10.6036	5.8e-11	2.48e-09	0.3261	0.511912	1.5698
495	YKR076W	ECM4	3.87402	14.6621	9.83e-11	4.93e-10	1.88552	3.69487	3.95e-06	1.6e-05	2.52925	5.7727	3.7e-05	0.000130063	0.252002	0.393716	1.56235
496	YDR319C	YFT2	1.71539	3.28386	2.62e-09	9.54e-09	1.08594	2.12276	3.36e-06	1.39e-05	1.72878	3.31448	3.65e-06	1.67e-05	0.646421	1.00932	1.5614
497	YJL211C	YJL211C	2.61655	6.13283	1.94e-11	1.18e-10	1.18589	2.27504	3.92e-06	1.59e-05	1.82788	3.55014	5.69e-06	2.49e-05	0.370961	0.578875	1.56047
498	YNL006W	LST8	3.18949	9.12289	5.99e-14	9.4e-13	0.640663	1.55904	0.00853315	0.0156709	1.28112	2.43027	0.000731923	0.00184703	0.170894	0.266393	1.55882
499	YJR103W	URA8	2.61094	6.10901	1.52e-12	1.29e-11	0.689503	1.61273	0.00701862	0.0131948	1.32677	2.5084	0.00105652	0.00258039	0.263992	0.410606	1.55537
500	YPR093C	ASR1	4.05789	16.6551	8.12e-11	4.15e-10	2.11911	4.34427	1.07e-06	5.13e-06	2.75281	6.74027	2.26e-05	8.42e-05	0.260837	0.404697	1.55153
501	YLL029W	FRA1	2.96247	7.79455	2.25e-12	1.81e-11	1.88172	3.68514	3.22e-09	3.73e-08	2.51536	5.71741	9.72e-08	7.26e-07	0.472784	0.733514	1.55148
502	YJL048C	UBX6	2.77737	6.85599	2.65e-10	1.21e-09	1.88485	3.69314	9.06e-08	5.92e-07	2.51799	5.72782	2.06e-06	1e-05	0.538673	0.835447	1.55093
503	YDR255C	RMD5	1.86222	3.63568	3.6e-11	2.04e-10	0.676059	1.59777	0.00139843	0.00311273	1.30607	2.47267	5.53e-05	0.000184311	0.43947	0.680113	1.54758
504	YPR138C	MEP3	1.12377	2.17916	0.000116119	0.000204842	1.05802	2.08208	0.000207268	0.000555202	1.68761	3.22122	0.000221901	0.000638972	0.955447	1.47819	1.54712
505	YBR001C	NTH2	2.78691	6.90151	2.28e-09	8.4e-09	1.80938	3.50492	1.2e-06	5.67e-06	2.43743	5.41674	1.42e-05	5.55e-05	0.507848	0.784864	1.54547
506	YBL049W	MOH1	6.91416	120.606	1.65e-15	7.43e-14	5.27786	38.7967	6.28e-14	1.25e-11	5.90544	59.9395	1.71e-10	5.39e-09	0.32168	0.496984	1.54496
507	YLR037C	PAU23	3.26188	9.59234	5.76e-13	5.76e-12	2.18186	4.53737	5.56e-10	9.19e-09	2.80778	7.00206	1.72e-08	1.77e-07	0.47302	0.729964	1.5432
508	YDR513W	GRX2	1.72253	3.30016	3.55e-07	8.79e-07	1.18033	2.26628	4.64e-05	0.000144403	1.80609	3.49694	8.39e-05	0.000266845	0.686719	1.05963	1.54303
509	YMR210W	MGL2	2.24282	4.73323	1.2e-10	5.88e-10	0.80998	1.75319	0.00071003	0.0017027	1.43541	2.70459	0.000128183	0.000390463	0.3704	0.571406	1.54267
510	YNL143C	YNL143C	1.2653	2.40377	0.000257927	0.000434403	0.692399	1.61597	0.0231676	0.0380291	1.30897	2.47764	0.0017517	0.00403644	0.672263	1.03073	1.53322
511	YJL100W	LSB6	3.06299	8.35702	5.79e-12	4.11e-11	1.70328	3.2564	5.98e-08	4.1e-07	2.3193	4.99092	8.41e-07	4.68e-06	0.389661	0.597212	1.53265
512	YDR379C-A	SDH6	3.86522	14.5729	3.4e-13	3.74e-12	2.59688	6.04976	1.57e-10	3.5e-09	3.21178	9.26491	2.11e-08	2.08e-07	0.415136	0.635761	1.53145
513	YDR387C	CIN10	1.30205	2.46579	8.89e-08	2.41e-07	1.14747	2.21525	1.93e-06	8.56e-06	1.75946	3.38572	5.77e-06	2.52e-05	0.898395	1.37308	1.52837
514	YGR191W	HIP1	1.24052	2.36284	9.96e-05	0.000176628	0.818661	1.76377	0.00424612	0.00846664	1.4286	2.69186	0.00208637	0.00470559	0.746463	1.13925	1.5262
515	YJR151C	DAN4	2.11854	4.34255	1.75e-09	6.57e-09	0.490519	1.40495	0.0225218	0.0370806	1.0976	2.13998	0.00173518	0.00400458	0.323531	0.492794	1.52317
516	YJR094C	IME1	1.36096	2.56856	0.00133215	0.0020552	1.32582	2.50676	0.000530569	0.0013001	1.93054	3.81198	0.000658101	0.00169056	0.975941	1.48409	1.52068
517	YIL154C	IMP2'	3.93003	15.2426	6.68e-13	6.42e-12	2.33954	5.06143	2.01e-09	2.58e-08	2.94107	7.67982	1.78e-07	1.21e-06	0.332059	0.503841	1.51732
518	YER158C	YER158C	2.49898	5.65287	1.25e-10	6.11e-10	1.80852	3.50283	1.89e-08	1.59e-07	2.40849	5.30918	5.04e-07	3.02e-06	0.619655	0.939201	1.51568
519	YDR018C	YDR018C	4.39627	21.0576	2.24e-15	8.86e-14	2.56762	5.9283	2.17e-11	7.99e-10	3.16709	8.98232	1.55e-09	2.78e-08	0.281528	0.42656	1.51516
520	YJL067W	YJL067W	4.94302	30.7609	3.78e-16	2.78e-14	2.18741	4.55486	1.88e-10	3.95e-09	2.77816	6.85977	1.28e-08	1.4e-07	0.148073	0.223003	1.50603
521	YOL053W	AIM39	1.86883	3.65235	1.33e-10	6.44e-10	1.56863	2.96623	2.81e-09	3.38e-08	2.15814	4.4634	3.35e-08	2.97e-07	0.812143	1.22206	1.50474
522	YPL151C	PRP46	1.80757	3.50051	1.08e-11	7.04e-11	0.488557	1.40304	0.0212979	0.0352517	1.07781	2.11083	0.000880162	0.00218736	0.40081	0.603005	1.50446
523	YHR137W	ARO9	1.59623	3.02353	9.62e-09	3.09e-08	1.02459	2.03438	2.34e-05	7.85e-05	1.6112	3.05506	2.77e-05	0.000100994	0.672849	1.01043	1.50172
524	YBR063C	YBR063C	0.677301	1.59914	0.00140142	0.00215703	0.594407	1.50985	0.00437201	0.00868275	1.18005	2.26584	0.000214438	0.000619279	0.944162	1.41691	1.5007
525	YAL017W	PSK1	2.5196	5.73424	2.36e-12	1.89e-11	0.585718	1.50079	0.0180013	0.0303868	1.16701	2.24547	0.0027197	0.00597551	0.261723	0.391589	1.49619
526	YCR050C	YCR050C	1.06536	2.0927	2.19e-06	4.86e-06	0.649036	1.56812	0.00330594	0.00677115	1.2297	2.34518	0.000247273	0.000703923	0.749329	1.12065	1.49554
527	YMR008C	PLB1	2.02136	4.05968	4.34e-09	1.51e-08	1.44965	2.73142	5.93e-07	3.06e-06	2.02695	4.07541	5.81e-06	2.53e-05	0.672817	1.00388	1.49205
528	YDR368W	YPR1	0.817224	1.76201	0.000679033	0.00108412	0.584908	1.49994	0.0144464	0.0250539	1.1613	2.23659	0.00194141	0.00440706	0.851268	1.26934	1.49112
529	YNL013C	YNL013C	5.31534	39.8177	1.6e-13	2.01e-12	3.14173	8.8258	1.43e-09	1.96e-08	3.71744	13.1541	3.39e-07	2.13e-06	0.221655	0.330357	1.49041
530	YDR202C	RAV2	2.04705	4.13259	1.54e-08	4.74e-08	1.56027	2.94909	7.89e-07	3.9e-06	2.13353	4.3879	7.6e-06	3.18e-05	0.713618	1.06178	1.48788
531	YOR190W	SPR1	1.9941	3.98369	1.73e-09	6.52e-09	0.746754	1.67801	0.000810416	0.00192252	1.31611	2.48994	0.000237302	0.000680357	0.421221	0.625034	1.48386
532	YPL119C	DBP1	4.8115	28.0806	5.37e-14	8.68e-13	2.16108	4.47248	1.39e-08	1.24e-07	2.72956	6.63254	6.87e-07	3.91e-06	0.159273	0.236196	1.48296
533	YIL037C	PRM2	1.34323	2.53719	1.4e-05	2.78e-05	0.93853	1.91658	0.000431133	0.00107885	1.50456	2.83738	0.000430234	0.00116389	0.755393	1.11832	1.48044
534	YGR243W	MPC3	6.10491	68.8273	1.71e-07	4.47e-07	2.12604	4.36516	0.00651012	0.0123678	2.6911	6.45807	0.0207909	0.0364392	0.0634219	0.09383	1.47946
535	YJL142C	YJL142C	2.43311	5.40056	4.01e-09	1.4e-08	1.40641	2.65077	9.99e-06	3.67e-05	1.96803	3.91234	4.81e-05	0.000163592	0.490833	0.724432	1.47593
536	YMR115W	MGR3	1.57485	2.97904	4.23e-07	1.04e-06	0.533421	1.44736	0.0204789	0.034087	1.09468	2.13565	0.00307264	0.00665516	0.485847	0.716892	1.47555
537	YNL037C	IDH1	1.92981	3.81004	2.64e-07	6.67e-07	0.637809	1.55596	0.017524	0.0296905	1.19843	2.29489	0.00583232	0.0117635	0.408385	0.602328	1.4749
538	YBR059C	AKL1	1.39286	2.62599	9.87e-09	3.17e-08	0.572302	1.48689	0.0167145	0.0285466	1.12483	2.18076	0.00268792	0.00591443	0.566223	0.830454	1.46666
539	YPR081C	GRS2	1.09121	2.13053	2.12e-07	5.44e-07	0.563862	1.47822	0.00616438	0.0117739	1.11475	2.16557	0.000515296	0.00136131	0.693829	1.01645	1.46498
540	YMR297W	PRC1	2.85882	7.25422	6.62e-13	6.38e-12	1.3268	2.50846	3.98e-06	1.61e-05	1.87496	3.66791	5.7e-05	0.000189239	0.345793	0.505625	1.46222
541	YBR076W	ECM8	2.99195	7.95551	4.33e-12	3.17e-11	1.91946	3.78281	6.69e-09	6.73e-08	2.46717	5.52957	1.85e-07	1.25e-06	0.475496	0.695062	1.46176
542	YPR106W	ISR1	1.3666	2.57863	5.37e-07	1.3e-06	0.53069	1.44462	0.0135979	0.0237415	1.07801	2.11112	0.00126551	0.00301972	0.560228	0.8187	1.46137
543	YJR130C	STR2	1.91433	3.76939	3.97e-11	2.2e-10	0.907648	1.87598	2.81e-05	9.29e-05	1.45227	2.73638	2.72e-05	9.96e-05	0.497689	0.725948	1.45864
544	YHL032C	GUT1	4.40175	21.1377	1.81e-12	1.5e-11	1.00129	2.00179	0.0008111	0.00192337	1.54589	2.91984	0.00102918	0.00252502	0.0947022	0.138134	1.45861
545	YER121W	YER121W	2.64468	6.25359	3.12e-07	7.78e-07	1.85791	3.62482	6.63e-05	0.000199398	2.40167	5.28414	0.000175534	0.000516196	0.579639	0.844977	1.45776
546	YBR280C	SAF1	3.98623	15.848	3e-14	5.48e-13	1.56583	2.96048	1.1e-07	6.94e-07	2.10897	4.31383	1.12e-06	6.03e-06	0.186804	0.272199	1.45714
547	YLR438W	CAR2	4.39814	21.0849	8.05e-15	2.1e-13	0.818895	1.76405	0.000825409	0.00195497	1.36165	2.56978	0.000380143	0.00104364	0.0836643	0.121878	1.45675
548	YKR009C	FOX2	3.83207	14.2419	6.59e-16	3.88e-14	1.58872	3.00782	1.65e-09	2.21e-08	2.12804	4.37123	6.89e-08	5.41e-07	0.211195	0.306928	1.45329
549	YJL066C	MPM1	4.9672	31.2807	9.2e-16	4.81e-14	2.18145	4.53608	4.11e-10	7.2e-09	2.71665	6.57344	3.91e-08	3.34e-07	0.145012	0.210144	1.44915
550	YLR144C	ACF2	0.812157	1.75583	0.000137432	0.000240164	0.524381	1.43832	0.013018	0.0228363	1.05621	2.07946	0.00111991	0.00271404	0.819164	1.18431	1.44576
551	YDL199C	YDL199C	4.16495	17.938	2.09e-13	2.49e-12	1.6391	3.11471	4.58e-07	2.42e-06	2.16982	4.49967	6.32e-06	2.73e-05	0.173638	0.250846	1.44465
552	YKR049C	FMP46	5.08414	33.9217	2.19e-15	8.81e-14	2.56599	5.92161	9.49e-11	2.4e-09	3.09643	8.55301	1.95e-08	1.95e-07	0.174567	0.25214	1.44437
553	YLR152C	YLR152C	3.06843	8.38862	1.64e-12	1.38e-11	1.59374	3.01832	5.3e-08	3.72e-07	2.12345	4.35736	1.02e-06	5.58e-06	0.359811	0.519437	1.44364
554	YJL023C	PET130	1.36885	2.58265	5.58e-07	1.34e-06	0.9506	1.93268	5.99e-05	0.000182381	1.47873	2.78704	6.35e-05	0.000207742	0.748331	1.07914	1.44206
555	YLR189C	ATG26	1.65739	3.15445	4.58e-06	9.73e-06	0.941362	1.92034	0.00182059	0.00396204	1.46926	2.7688	0.00215123	0.00482992	0.608772	0.877745	1.44183
556	YGR062C	COX18	1.33879	2.52939	1.8e-07	4.69e-07	0.498526	1.41277	0.0176077	0.0297816	1.02457	2.03435	0.00149736	0.00350463	0.558542	0.804287	1.43998
557	YER175C	TMT1	3.48533	11.1993	2.14e-09	7.93e-09	2.95139	7.73494	1.89e-08	1.59e-07	3.47461	11.1164	4.18e-06	1.88e-05	0.690665	0.992599	1.43716
558	YPL274W	SAM3	1.93921	3.83496	2.36e-08	7e-08	1.27466	2.41942	8.14e-06	3.04e-05	1.7971	3.47521	4.41e-05	0.000151385	0.630885	0.906193	1.43638
559	YIL059C	YIL059C	3.0328	8.18399	5.04e-11	2.75e-10	2.09178	4.26275	1.62e-08	1.41e-07	2.61112	6.10977	8.75e-07	4.85e-06	0.520864	0.746551	1.43329
560	YHR002W	LEU5	0.754429	1.68696	0.00049349	0.000800341	0.676051	1.59776	0.00170867	0.00372801	1.19502	2.28948	0.000221072	0.000636892	0.947122	1.35716	1.43293
561	YBR151W	APD1	1.59819	3.02764	5.73e-09	1.94e-08	1.05201	2.07342	1.48e-05	5.2e-05	1.5702	2.96947	4.93e-05	0.000166856	0.684831	0.980787	1.43216
562	YBR036C	CSG2	1.76362	3.3955	1.69e-07	4.41e-07	0.798772	1.73962	0.00282247	0.00589036	1.31442	2.48702	0.00191618	0.00435809	0.512331	0.732446	1.42963
563	YLR201C	COQ9	2.13941	4.40582	1.38e-11	8.74e-11	0.95297	1.93585	8.29e-05	0.000244178	1.46497	2.76058	0.000123696	0.000378389	0.439385	0.626576	1.42603
564	YLL055W	YCT1	4.16598	17.9508	1.32e-09	5.08e-09	3.54963	11.7097	1.12e-08	1.03e-07	4.06094	16.6904	4.15e-06	1.87e-05	0.65232	0.929782	1.42534
565	YER045C	ACA1	3.16379	8.96183	1.05e-08	3.34e-08	0.84928	1.8016	0.0150807	0.0260401	1.35417	2.5565	0.0133161	0.0245531	0.201031	0.285265	1.41901
566	YBR056W	YBR056W	2.18691	4.55329	1.94e-12	1.6e-11	1.1106	2.15935	4.66e-06	1.85e-05	1.61186	3.05645	3.17e-05	0.000113148	0.47424	0.671262	1.41545
567	YFR040W	SAP155	1.93941	3.83549	9.06e-10	3.64e-09	0.679227	1.60128	0.00504877	0.00986226	1.17993	2.26565	0.00190141	0.00432799	0.417491	0.590707	1.4149
568	YIR038C	GTT1	2.82972	7.10937	7.45e-08	2.04e-07	1.24153	2.36448	0.00108433	0.0024938	1.73827	3.33635	0.00331532	0.00713663	0.332587	0.469289	1.41103
569	YGR013W	SNU71	0.651404	1.5707	0.00519298	0.00742996	0.502043	1.41622	0.023213	0.0380827	0.998709	1.99821	0.00527683	0.0107561	0.90165	1.27218	1.41095
570	YGR225W	AMA1	3.07728	8.44019	6.51e-10	2.7e-09	2.13798	4.40146	2.49e-07	1.41e-06	2.63437	6.20902	4.23e-06	1.9e-05	0.521488	0.735649	1.41067
571	YLR206W	ENT2	0.983535	1.9773	3.7e-05	6.92e-05	0.923083	1.89616	9.88e-05	0.000285676	1.41818	2.67247	0.000160919	0.000478179	0.958963	1.35157	1.40941
572	YDR203W	YDR203W	1.89268	3.71323	1.85e-07	4.78e-07	1.43383	2.70163	7.42e-06	2.8e-05	1.92814	3.80563	3.89e-05	0.000136249	0.727567	1.02488	1.40864
573	YJR049C	UTR1	2.38694	5.23048	1.16e-06	2.67e-06	1.74279	3.34683	5.11e-05	0.000157609	2.23507	4.70786	0.000648554	0.00166819	0.63987	0.900082	1.40666
574	YKL150W	MCR1	3.97828	15.7609	5.18e-15	1.57e-13	1.74706	3.35674	2.98e-09	3.55e-08	2.23824	4.7182	7.08e-07	4.01e-06	0.212978	0.29936	1.40559
575	YOR020W-A	YOR020W-A	2.62011	6.14796	9.73e-11	4.88e-10	1.44154	2.7161	8.8e-07	4.3e-06	1.92835	3.80619	1.02e-05	4.15e-05	0.44179	0.619099	1.40134
576	YPR109W	YPR109W	1.72348	3.30232	1.23e-09	4.77e-09	1.1747	2.25746	4.58e-07	2.42e-06	1.66012	3.16042	5.83e-06	2.54e-05	0.683598	0.957031	1.39999
577	YOR141C	ARP8	1.60319	3.03815	2.09e-06	4.66e-06	0.734548	1.66388	0.00603159	0.0115695	1.21922	2.32821	0.00400301	0.00841608	0.547662	0.766327	1.39927
578	YJL130C	URA2	0.647419	1.56636	0.0171016	0.0229409	-1.39625	0.379917	6.42e-07	3.28e-06	-0.911898	0.531486	0.0209132	0.0366105	0.242547	0.339312	1.39895
579	YIL060W	YIL060W	3.1371	8.79754	7.84e-12	5.35e-11	2.2016	4.59989	2.12e-09	2.69e-08	2.68293	6.42157	1.97e-07	1.32e-06	0.522861	0.729928	1.39603
580	YIR018W	YAP5	3.23634	9.42403	9.57e-09	3.08e-08	2.28945	4.88869	1.2e-06	5.65e-06	2.77072	6.82448	4.01e-05	0.000139811	0.518747	0.724158	1.39597
581	YPR023C	EAF3	2.28143	4.86161	3.16e-12	2.41e-11	0.877877	1.83767	0.000300512	0.000778351	1.35707	2.56164	0.000404753	0.00110357	0.377996	0.526911	1.39396
582	YBR230W-A	YBR230W-A	2.51609	5.72031	8.42e-10	3.4e-09	0.913212	1.88323	0.000689498	0.00165747	1.39169	2.62385	0.000772607	0.00193542	0.329219	0.45869	1.39327
583	YDL054C	MCH1	2.3842	5.22054	8.54e-09	2.79e-08	1.59279	3.01632	2.53e-06	1.09e-05	2.07084	4.20132	4.33e-05	0.000149101	0.577779	0.804767	1.39286
584	YDL091C	UBX3	2.43067	5.39145	8.74e-10	3.51e-09	1.30777	2.47558	7.96e-06	2.98e-05	1.78477	3.44563	5.2e-05	0.000174236	0.459168	0.639092	1.39185
585	YMR252C	YMR252C	1.03942	2.0554	0.000703853	0.00112134	0.893177	1.85726	0.00239015	0.00505369	1.36903	2.58296	0.00221607	0.00496239	0.903601	1.25667	1.39074
586	YJL141C	YAK1	2.97274	7.85028	1.57e-12	1.32e-11	1.66846	3.17876	1.61e-08	1.4e-07	2.13769	4.40058	7.64e-07	4.31e-06	0.404923	0.560564	1.38437
587	YGR194C	XKS1	1.86734	3.64859	2.31e-08	6.88e-08	1.23408	2.35232	7.82e-06	2.93e-05	1.70267	3.25503	3.91e-05	0.000136718	0.644719	0.892132	1.38375
588	YKL035W	UGP1	1.61781	3.0691	9.9e-09	3.17e-08	1.36098	2.56859	1.2e-06	5.66e-06	1.82576	3.54495	5.34e-05	0.000178476	0.836922	1.15505	1.38011
589	YCL001W-B	YCL001W-B	2.94055	7.67702	1.82e-07	4.74e-07	2.35736	5.12431	3.63e-06	1.49e-05	2.8217	7.06997	0.000417336	0.00113424	0.667487	0.920927	1.37969
590	YOR042W	CUE5	1.5879	3.00612	7.21e-11	3.76e-10	0.901667	1.86822	0.000171827	0.000467847	1.36542	2.57652	0.000329228	0.000914403	0.621472	0.85709	1.37913
591	YJL042W	MHP1	2.65559	6.30102	4.84e-12	3.5e-11	0.665935	1.5866	0.00608915	0.0116648	1.1295	2.18782	0.00287633	0.00627971	0.2518	0.347217	1.37894
592	YPL203W	TPK2	3.05305	8.29962	1.49e-11	9.36e-11	1.52038	2.86866	6.68e-07	3.39e-06	1.98383	3.95541	1.14e-05	4.58e-05	0.345638	0.476577	1.37883
593	YDR032C	PST2	2.23778	4.71672	1.31e-05	2.61e-05	0.972618	1.9624	0.0176395	0.0298267	1.43302	2.70012	0.0263634	0.0448072	0.416052	0.572458	1.37593
594	YAL039C	CYC3	3.87183	14.6398	4.38e-12	3.2e-11	1.44166	2.71633	8.66e-06	3.21e-05	1.8999	3.73188	8.64e-05	0.000273792	0.185544	0.254913	1.37387
595	YOR285W	RDL1	3.43851	10.8416	2.87e-11	1.67e-10	2.20497	4.61064	2.33e-08	1.88e-07	2.6611	6.32516	2.47e-06	1.17e-05	0.425272	0.583415	1.37186
596	YNL019C	YNL019C	2.60748	6.09436	2.64e-12	2.07e-11	1.97326	3.92655	2.09e-10	4.28e-09	2.42894	5.38498	1.7e-08	1.75e-07	0.644293	0.8836	1.37143
597	YDR381C-A	YDR381C-A	1.43665	2.70691	8.86e-07	2.08e-06	1.39853	2.63634	1.09e-06	5.18e-06	1.8532	3.61302	1.01e-05	4.12e-05	0.973927	1.33474	1.37047
598	YGL004C	RPN14	1.17064	2.25111	6.44e-07	1.54e-06	0.909478	1.87837	1.73e-05	5.99e-05	1.36183	2.57011	3.37e-05	0.000119784	0.834417	1.14171	1.36827
599	YGL053W	PRM8	1.96831	3.91309	3.44e-12	2.6e-11	1.37172	2.5878	1.86e-09	2.41e-08	1.81784	3.52554	6.06e-07	3.52e-06	0.661318	0.90096	1.36237
600	YGR197C	SNG1	2.72263	6.60077	8.65e-06	1.76e-05	2.65872	6.31473	1.06e-05	3.85e-05	3.10278	8.59072	0.00055945	0.00146431	0.956666	1.30147	1.36043
601	YGL250W	RMR1	2.09635	4.27625	1.21e-11	7.74e-11	0.94983	1.93165	8.37e-06	3.12e-05	1.39323	2.62666	1.96e-05	7.44e-05	0.451714	0.614243	1.3598
602	YNL024C-A	KSH1	1.03697	2.05192	0.000173686	0.000299039	0.518947	1.43291	0.0314612	0.049999	0.959623	1.9448	0.0118126	0.0221444	0.698327	0.947797	1.35724
603	YPL183W-A	RTC6	1.74841	3.35989	7.99e-09	2.62e-08	0.565948	1.48036	0.00817086	0.0150893	1.0017	2.00235	0.00176127	0.00405691	0.440598	0.595958	1.35261
604	YDR388W	RVS167	1.58408	2.99817	5.22e-09	1.79e-08	1.1122	2.16175	3.29e-05	0.000107091	1.54674	2.92156	0.00029366	0.000825243	0.721025	0.974448	1.35148
605	YML117W	NAB6	2.3646	5.15009	2.38e-12	1.9e-11	1.00229	2.00317	9.55e-05	0.000277537	1.43539	2.70456	0.000435188	0.00117471	0.388959	0.525149	1.35014
606	YER076C	YER076C	1.31546	2.48882	2.6e-09	9.46e-09	0.709748	1.63552	0.001225	0.00276917	1.14224	2.20723	0.000537061	0.00141285	0.657147	0.88686	1.34956
607	YOR220W	RCN2	3.25839	9.56912	1.16e-15	5.71e-14	1.58657	3.00334	2.22e-10	4.49e-09	2.0115	4.03201	4.46e-07	2.72e-06	0.313858	0.421357	1.34251
608	YBR223W-A	Unknown	2.93433	7.64403	2.89e-11	1.69e-10	1.20816	2.31043	7.17e-05	0.00021388	1.63285	3.10125	9.35e-05	0.000294115	0.302253	0.405709	1.34228
609	YGR147C	NAT2	1.5137	2.85542	4.69e-07	1.14e-06	0.538971	1.45294	0.0226521	0.0372549	0.961263	1.94701	0.00851896	0.0164894	0.508834	0.681866	1.34006
610	YGR110W	CLD1	4.56666	23.6975	6.66e-14	1.03e-12	1.91437	3.76948	6.37e-08	4.31e-07	2.3355	5.04724	3.32e-06	1.53e-05	0.159067	0.212987	1.33898
611	YBR237W	PRP5	0.513463	1.42747	0.0144389	0.0195987	0.448885	1.36498	0.0299174	0.0478678	0.869641	1.82721	0.00712558	0.0140761	0.956225	1.28003	1.33863
612	YNL063W	MTQ1	1.90627	3.74838	6.66e-13	6.41e-12	0.685867	1.60867	0.00126809	0.0028568	1.10551	2.15175	0.000560254	0.0014652	0.429164	0.574048	1.3376
613	YMR253C	YMR253C	1.12248	2.17721	7.85e-07	1.85e-06	1.02175	2.03038	4.91e-06	1.94e-05	1.43589	2.70549	3.74e-05	0.000131272	0.932559	1.24264	1.33251
614	YML068W	ITT1	1.34275	2.53634	0.000388205	0.000636704	0.869478	1.827	0.0115936	0.0205617	1.28189	2.43156	0.0145244	0.0265426	0.720329	0.958689	1.3309
615	YNR019W	ARE2	1.24552	2.37103	3.01e-06	6.55e-06	1.08913	2.12746	1.59e-05	5.53e-05	1.50058	2.82956	8.55e-05	0.000271267	0.89727	1.19339	1.33002
616	YOR245C	DGA1	2.03417	4.09588	1.97e-09	7.34e-09	1.35007	2.54924	9.26e-07	4.48e-06	1.76039	3.38789	1.43e-05	5.6e-05	0.622393	0.827147	1.32898
617	YER152C	YER152C	2.70934	6.5402	1.64e-11	1.02e-10	1.76515	3.39909	1.43e-08	1.26e-07	2.17167	4.50543	9.85e-07	5.38e-06	0.519722	0.688883	1.32548
618	YDR463W	STP1	2.6968	6.48364	2.11e-07	5.42e-07	1.00587	2.00815	0.00681469	0.0128602	1.40971	2.65684	0.0142332	0.0260584	0.309725	0.409776	1.32303
619	YLL019W-A	Unknown	3.13099	8.76033	2.14e-12	1.74e-11	1.83545	3.56883	1.93e-08	1.62e-07	2.23547	4.70916	4.94e-07	2.98e-06	0.407385	0.537555	1.31953
620	YOL111C	MDY2	2.40297	5.28891	2.99e-12	2.3e-11	1.03342	2.04687	2.22e-05	7.49e-05	1.43242	2.69899	0.0001723	0.000508932	0.387011	0.510311	1.3186
621	YPR012W	YPR012W	1.2652	2.4036	1.69e-05	3.32e-05	0.90609	1.87396	0.000410922	0.00103286	1.30405	2.46921	0.000497687	0.00132125	0.779646	1.02729	1.31764
622	YPL224C	MMT2	2.33782	5.05538	1.24e-13	1.66e-12	0.784825	1.72288	0.00110098	0.00252331	1.18176	2.26854	0.00156728	0.0036482	0.340802	0.448737	1.31671
623	YDR204W	COQ4	3.96033	15.566	9.22e-16	4.81e-14	2.46582	5.5244	2.07e-12	1.33e-10	2.86153	7.26785	9.78e-10	1.95e-08	0.354902	0.466906	1.31559
624	YOR041C	YOR041C	1.46336	2.7575	7.61e-08	2.08e-07	0.6152	1.53177	0.00476082	0.00936188	1.01054	2.01466	0.00277925	0.00608836	0.555493	0.730611	1.31525
625	YIR003W	AIM21	0.813213	1.75712	0.000125309	0.000220077	0.621084	1.53803	0.00299798	0.00621006	1.01372	2.01912	0.00185726	0.0042468	0.875313	1.14911	1.31279
626	YPL251W	YPL251W	1.24246	2.36601	7.6e-05	0.000136856	0.629925	1.54748	0.0179278	0.0302798	1.02167	2.03026	0.0129582	0.0240122	0.654048	0.858094	1.31198
627	YIR029W	DAL2	4.12022	17.3904	3.27e-17	1.24e-14	2.127	4.36809	2.38e-12	1.46e-10	2.51796	5.7277	4.82e-10	1.19e-08	0.251178	0.32936	1.31126
628	YGR137W	YGR137W	2.41395	5.32933	2.88e-13	3.26e-12	1.69499	3.23775	1.09e-10	2.67e-09	2.085	4.24275	1.55e-07	1.08e-06	0.607534	0.796113	1.3104
629	YMR135C	GID8	3.66121	12.6513	1.23e-14	2.82e-13	1.63061	3.09645	6.73e-09	6.75e-08	2.02025	4.05654	5.33e-07	3.17e-06	0.244754	0.320644	1.31006
630	YLR356W	ATG33	3.60966	12.2072	2.35e-15	8.94e-14	1.93446	3.82236	6.85e-11	1.89e-09	2.32399	5.00713	1.25e-08	1.37e-07	0.313122	0.410178	1.30996
631	YKL010C	UFD4	1.97069	3.91955	7.8e-09	2.57e-08	0.73839	1.66831	0.0021855	0.00467077	1.12668	2.18356	0.00273459	0.00599937	0.425639	0.557094	1.30884
632	YGL255W	ZRT1	3.06927	8.3935	2.99e-08	8.73e-08	2.61454	6.1243	2.66e-07	1.5e-06	3.00229	8.0127	3.84e-05	0.0001346	0.729647	0.954631	1.30835
633	YOL073C	DSC2	1.67789	3.1996	6.9e-10	2.84e-09	0.746742	1.678	0.00109355	0.00250822	1.13424	2.19503	0.00145856	0.00342324	0.52444	0.686031	1.30812
634	YML005W	TRM12	0.969557	1.95824	1.2e-05	2.39e-05	0.867573	1.82459	4.2e-05	0.000132586	1.25467	2.38613	0.000103551	0.000322184	0.93175	1.21851	1.30776
635	YIR027C	DAL1	4.00689	16.0766	1.12e-12	9.95e-12	2.94654	7.70897	6.62e-11	1.86e-09	3.33307	10.0776	4.53e-08	3.8e-07	0.479514	0.626845	1.30725
636	YNR036C	MRPS12	2.29766	4.9166	5.53e-11	2.98e-10	0.995337	1.99355	6.15e-05	0.000186697	1.38141	2.60522	0.00042407	0.00114939	0.405472	0.529883	1.30683
637	YGR258C	RAD2	1.34206	2.53512	5.4e-07	1.3e-06	1.1799	2.26562	2.61e-06	1.12e-05	1.56559	2.95999	2.89e-05	0.000105087	0.89369	1.16759	1.30648
638	YNL104C	LEU4	1.93508	3.82398	2.79e-09	1.01e-08	0.906106	1.87398	0.00107761	0.00248217	1.28966	2.44471	0.00326232	0.00702764	0.49006	0.63931	1.30456
639	YLR157W-E	YLR157W-E	2.57645	5.96471	2.81e-07	7.07e-07	1.5938	3.01844	0.000140044	0.000389506	1.97537	3.93228	0.00142557	0.00335242	0.50605	0.659257	1.30275
640	YEL020C	PXP1	2.10809	4.31119	6.75e-13	6.46e-12	0.893401	1.85755	3.7e-05	0.000118578	1.27057	2.41257	0.000136342	0.000412561	0.430867	0.559607	1.29879
641	YDL124W	YDL124W	2.53083	5.77904	2.67e-10	1.21e-09	2.12657	4.36679	3.94e-09	4.41e-08	2.49977	5.65595	7.12e-07	4.03e-06	0.755625	0.9787	1.29522
642	YER153C	PET122	2.03775	4.10605	9.57e-09	3.08e-08	0.744451	1.67534	0.00216205	0.00462729	1.11497	2.1659	0.00228969	0.00510995	0.408016	0.527491	1.29282
643	YKL187C	FAT3	2.82014	7.0623	2.77e-10	1.25e-09	0.759293	1.69266	0.00549354	0.010623	1.12884	2.18683	0.00472705	0.00977603	0.239676	0.309649	1.29195
644	YPL055C	LGE1	3.36352	10.2925	1.95e-15	8.24e-14	1.16768	2.2465	8.3e-07	4.09e-06	1.53717	2.90225	3.26e-05	0.000115905	0.218266	0.281977	1.2919
645	YIR016W	YIR016W	2.60329	6.07669	1.38e-10	6.68e-10	1.49535	2.81932	6.89e-07	3.48e-06	1.86408	3.64036	1.58e-05	6.13e-05	0.463956	0.59907	1.29122
646	YPL257W	YPL257W	1.0936	2.13406	1.36e-05	2.7e-05	0.98659	1.9815	4.22e-05	0.00013301	1.3515	2.55177	0.00024509	0.000698312	0.928508	1.19573	1.2878
647	YKL133C	YKL133C	2.98897	7.93907	2.57e-11	1.52e-10	1.57176	2.97267	8.92e-07	4.35e-06	1.93082	3.81271	1.83e-05	6.96e-05	0.374435	0.480246	1.28259
648	YER163C	GCG1	1.63634	3.10876	5.46e-09	1.86e-08	1.41033	2.65798	4.75e-08	3.38e-07	1.76808	3.40601	1.64e-06	8.3e-06	0.854996	1.09562	1.28143
649	YDR530C	APA2	3.60191	12.1418	5.63e-14	9.01e-13	2.14842	4.43342	2.54e-10	4.93e-09	2.5039	5.67216	6.06e-08	4.85e-07	0.365137	0.467159	1.27941
650	YOR388C	FDH1	1.34841	2.54632	1.57e-06	3.56e-06	0.752849	1.68512	0.00299554	0.00620802	1.09528	2.13655	0.00361817	0.00771048	0.661787	0.839075	1.26789
651	YKR089C	TGL4	1.26846	2.40904	1.75e-07	4.57e-07	0.567822	1.48228	0.0179512	0.0303108	0.90925	1.87807	0.0144444	0.0264126	0.615302	0.779594	1.26701
652	YOL155C	HPF1	3.50275	11.3353	9.92e-12	6.51e-11	2.33357	5.04051	4.87e-09	5.17e-08	2.66985	6.36364	1.31e-06	6.91e-06	0.444673	0.561399	1.2625
653	YMR155W	YMR155W	1.70105	3.25138	3.8e-07	9.34e-07	0.593793	1.50921	0.0161085	0.0276146	0.929189	1.90421	0.0144908	0.0264893	0.464175	0.585661	1.26172
654	YMR148W	OSW5	1.95183	3.86865	5.87e-12	4.15e-11	1.26003	2.39501	1.07e-08	9.83e-08	1.59504	3.02102	4.4e-06	1.97e-05	0.619081	0.780898	1.26138
655	YOL150C	YOL150C	0.978312	1.97016	8.15e-05	0.00014625	0.606605	1.52267	0.00720811	0.0134956	0.940939	1.91978	0.00417018	0.00873977	0.772867	0.974427	1.2608
656	YDR330W	UBX5	2.22157	4.66399	2.65e-14	5.05e-13	0.803707	1.74558	0.00021846	0.000582038	1.13576	2.19735	0.00076727	0.00192529	0.374267	0.47113	1.25881
657	YIL097W	FYV10	3.01262	8.07028	4.63e-11	2.54e-10	2.47689	5.56697	9.72e-10	1.43e-08	2.79982	6.96353	3.15e-07	2e-06	0.689811	0.862861	1.25087
658	YIL055C	YIL055C	1.72268	3.30048	0.000955579	0.00150108	1.23977	2.36161	0.0109802	0.0195847	1.56186	2.95235	0.025654	0.0438017	0.715535	0.89452	1.25014
659	YIL105C	SLM1	1.00338	2.00469	2.06e-05	4e-05	0.700911	1.62553	0.00283567	0.0059117	1.02247	2.03139	0.00483848	0.00996148	0.810862	1.01332	1.24968
660	YFL042C	LAM5	3.11974	8.69232	4.84e-15	1.49e-13	1.90872	3.75475	1.85e-11	7e-10	2.22822	4.68555	1.21e-08	1.34e-07	0.431962	0.539045	1.2479
661	YDR058C	TGL2	1.73606	3.33125	7.11e-11	3.72e-10	1.70309	3.25597	6.62e-11	1.86e-09	2.018	4.05021	8.52e-09	1e-07	0.977404	1.21583	1.24393
662	YPL180W	TCO89	0.974829	1.96541	3.51e-05	6.58e-05	0.902367	1.86913	7.05e-05	0.000210222	1.21643	2.32371	0.000369779	0.00101613	0.951014	1.1823	1.2432
663	YHR034C	PIH1	1.37241	2.58903	6.26e-09	2.11e-08	0.772659	1.70842	0.000620554	0.00150144	1.08428	2.12032	0.00185532	0.0042468	0.659867	0.818963	1.2411
664	YML051W	GAL80	1.72866	3.31419	4.49e-11	2.47e-10	0.71836	1.64531	0.00276656	0.00578179	1.02561	2.03582	0.00599073	0.012061	0.496444	0.614275	1.23735
665	YLR237W	THI7	2.13161	4.38208	1.94e-06	4.35e-06	1.75037	3.36444	2.05e-05	6.97e-05	2.05755	4.1628	0.000663852	0.00170239	0.767773	0.949961	1.23729
666	YDL181W	INH1	4.28563	19.5031	5.5e-14	8.83e-13	1.70122	3.25176	1.06e-07	6.73e-07	2.00467	4.01296	7.35e-06	3.08e-05	0.166731	0.20576	1.23409
667	YJR133W	XPT1	0.450194	1.36622	0.0334015	0.0430968	-1.31315	0.402441	5.1e-08	3.58e-07	-1.0181	0.493765	0.00096094	0.00237029	0.294565	0.361408	1.22692
668	YDL085W	NDE2	5.85338	57.8154	8.43e-10	3.4e-09	3.827	14.192	2.15e-07	1.24e-06	4.12013	17.3893	6.71e-05	0.000217747	0.24547	0.300773	1.22529
669	YHR008C	SOD2	2.73313	6.64898	1.88e-10	8.76e-10	0.947138	1.92804	0.000359437	0.000916847	1.23819	2.35903	0.00298681	0.00649051	0.289976	0.354795	1.22353
670	YOR289W	YOR289W	2.90501	7.49023	8.14e-13	7.6e-12	2.82623	7.09217	9.91e-13	7.97e-11	3.11264	8.64962	1.19e-09	2.24e-08	0.946856	1.15479	1.2196
671	YIR011C	STS1	1.06028	2.08534	4.09e-05	7.61e-05	0.488586	1.40307	0.0290731	0.0466171	0.774931	1.71111	0.0240219	0.0412994	0.672826	0.820542	1.21955
672	YBR230C	OM14	3.57197	11.8924	4.04e-08	1.16e-07	1.86756	3.64914	0.000119286	0.000337608	2.15352	4.44911	0.0025833	0.00571167	0.306845	0.374113	1.21922
673	YBR228W	SLX1	1.49819	2.82489	1.11e-05	2.22e-05	1.28284	2.43317	4.95e-05	0.000153456	1.5682	2.96534	0.000698637	0.00177326	0.861334	1.04972	1.21871
674	YMR302C	YME2	2.80025	6.96562	1.1e-12	9.8e-12	1.19921	2.29614	7.76e-07	3.85e-06	1.48398	2.7972	0.000106116	0.00032896	0.329639	0.401572	1.21822
675	YKL094W	YJU3	1.62494	3.08429	1.51e-10	7.19e-10	0.607705	1.52383	0.0115805	0.0205447	0.891164	1.85467	0.0163843	0.0295962	0.494063	0.601329	1.21711
676	YGL208W	SIP2	3.30526	9.88513	6.68e-16	3.9e-14	1.74932	3.36199	4.19e-11	1.33e-09	2.02723	4.07622	4.3e-08	3.62e-07	0.340106	0.412359	1.21244
677	YIL023C	YKE4	2.26027	4.7908	8.4e-14	1.22e-12	1.4923	2.81337	9.39e-10	1.38e-08	1.76785	3.40546	5.61e-06	2.46e-05	0.587245	0.710833	1.21045
678	YER079W	YER079W	3.37934	10.406	2.77e-11	1.62e-10	1.8854	3.69454	1.84e-07	1.08e-06	2.15943	4.46737	2.03e-05	7.64e-05	0.355041	0.429309	1.20918
679	YPL252C	YAH1	1.29995	2.4622	1.57e-05	3.09e-05	0.7541	1.68658	0.00329359	0.00675051	1.02724	2.03813	0.0082365	0.0160051	0.684989	0.827767	1.20844
680	YLL057C	JLP1	1.79765	3.47653	3.93e-10	1.71e-09	1.11912	2.17214	8.61e-07	4.22e-06	1.39128	2.62312	8.34e-05	0.000265368	0.624801	0.754522	1.20762
681	YMR313C	TGL3	1.06933	2.09847	8.98e-06	1.82e-05	0.695459	1.6194	0.00364712	0.00738858	0.967338	1.95523	0.0088077	0.016993	0.771707	0.931743	1.20738
682	YNL100W	MIC27	1.50572	2.83966	3.23e-10	1.44e-09	0.808843	1.75181	0.000509126	0.00125168	1.08043	2.11467	0.00250368	0.00555005	0.616906	0.744691	1.20714
683	YNL237W	YTP1	2.45673	5.48972	1.02e-09	4.05e-09	1.67024	3.18268	3.59e-07	1.96e-06	1.9408	3.8392	2.13e-05	8e-05	0.579752	0.699343	1.20628
684	YKR046C	PET10	2.29983	4.92399	1.51e-13	1.94e-12	1.87255	3.66178	8.59e-12	3.93e-10	2.13386	4.38891	1.49e-06	7.67e-06	0.743662	0.891333	1.19857
685	YHR007C-A	YHR007C-A	2.60032	6.06422	3.99e-09	1.4e-08	0.960656	1.94619	0.0015246	0.00336214	1.22168	2.33219	0.00542444	0.0110343	0.320931	0.384582	1.19833
686	YMR135W-A	YMR135W-A	3.17365	9.02325	1.18e-10	5.82e-10	1.16518	2.2426	0.000292791	0.000761334	1.42283	2.68111	0.00151245	0.0035344	0.248536	0.297133	1.19553
687	YBR150C	TBS1	1.46302	2.75685	1.27e-06	2.91e-06	0.889923	1.85308	0.000548282	0.0013413	1.14675	2.21414	0.00194976	0.0044243	0.672172	0.803143	1.19485
688	YDL035C	GPR1	0.775037	1.71123	0.000669	0.00106896	0.629798	1.54735	0.00532669	0.0103575	0.884451	1.84606	0.0117136	0.0219865	0.90423	1.07879	1.19305
689	YBL048W	YBL048W	6.48311	89.4563	1.82e-15	7.84e-14	5.15464	35.6206	4.21e-14	1.04e-11	5.40844	42.4721	2.03e-10	6.2e-09	0.39819	0.47478	1.19234
690	YIL152W	YIL152W	2.81328	7.02879	1.2e-11	7.72e-11	1.4305	2.69541	3.22e-07	1.78e-06	1.67896	3.20197	1.71e-05	6.58e-05	0.383481	0.455552	1.18794
691	YGR111W	YGR111W	1.65761	3.15494	8.94e-09	2.9e-08	0.998165	1.99746	1.32e-05	4.68e-05	1.24648	2.37262	0.000431498	0.00116634	0.63312	0.752031	1.18782
692	YOL119C	MCH4	3.12021	8.69515	5.78e-13	5.77e-12	1.88318	3.68887	1.7e-09	2.26e-08	2.13028	4.37803	5.29e-07	3.15e-06	0.424245	0.503502	1.18682
693	YKL171W	NNK1	3.1153	8.66557	1.09e-15	5.51e-14	1.08592	2.12273	6.12e-06	2.35e-05	1.33044	2.5148	0.000361275	0.000993674	0.244962	0.290205	1.1847
694	YEL005C	VAB2	1.61504	3.06319	8.76e-09	2.85e-08	0.634718	1.55263	0.00441166	0.00874981	0.87874	1.83877	0.00964173	0.0184823	0.506868	0.600278	1.18429
695	YML116W-A	YML116W-A	1.96888	3.91465	1.85e-08	5.58e-08	1.22328	2.33477	1.42e-05	5.02e-05	1.46679	2.76406	0.000300604	0.000841973	0.59642	0.706082	1.18387
696	YBR223C	TDP1	1.97106	3.92056	2.01e-10	9.35e-10	0.601843	1.51765	0.00663169	0.0125626	0.844765	1.79597	0.0109103	0.0206283	0.387102	0.458091	1.18339
697	YDR031W	MIX14	1.32234	2.50071	3.06e-06	6.66e-06	0.956207	1.9402	0.000157929	0.000434579	1.19243	2.28538	0.00107221	0.0026112	0.775862	0.913893	1.17791
698	YJR085C	YJR085C	2.15551	4.45525	1.47e-10	7.03e-10	1.32281	2.50152	5.17e-07	2.7e-06	1.55826	2.94498	0.000193953	0.000565609	0.561478	0.661013	1.17727
699	YDR436W	PPZ2	2.52967	5.77438	1.44e-10	6.92e-10	1.10508	2.15111	2.66e-05	8.84e-05	1.33605	2.5246	0.000407654	0.00111046	0.372527	0.437207	1.17362
700	YGL249W	ZIP2	1.17569	2.259	5.24e-07	1.27e-06	1.05762	2.08149	2.82e-06	1.2e-05	1.28787	2.44168	0.000337951	0.000935574	0.92142	1.08086	1.17304
701	YGR136W	LSB1	2.21326	4.63721	9.03e-13	8.26e-12	1.56403	2.95679	5.69e-10	9.35e-09	1.79265	3.4645	8.28e-06	3.44e-05	0.637622	0.747109	1.17171
702	YMR158W-B	YMR158W-B	1.21404	2.31986	0.000656947	0.00105083	1.21199	2.31658	0.00017621	0.000478686	1.43968	2.71262	0.00374825	0.007945	0.998586	1.1693	1.17096
703	YLR159W	YLR159W	3.67171	12.7437	2.33e-09	8.55e-09	2.03163	4.08866	2.52e-05	8.4e-05	2.25875	4.78578	0.00120792	0.00290369	0.320838	0.375542	1.1705
704	YMR021C	MAC1	2.60681	6.09157	1.19e-09	4.62e-09	1.56842	2.9658	2.13e-06	9.34e-06	1.794	3.46775	0.000106104	0.00032896	0.48687	0.56927	1.16924
705	YDR262W	YDR262W	3.26503	9.61327	7.62e-12	5.21e-11	2.49672	5.644	5.02e-10	8.43e-09	2.72028	6.59001	3.53e-07	2.22e-06	0.587105	0.685512	1.16761
706	YGL181W	GTS1	1.43257	2.69928	1.87e-08	5.63e-08	0.856587	1.81075	0.000119286	0.000337608	1.07933	2.11305	0.00193194	0.00439056	0.670827	0.782821	1.16695
707	YLR112W	YLR112W	1.59227	3.01524	2.66e-06	5.82e-06	0.80724	1.74986	0.00342587	0.00699033	1.02904	2.04066	0.00912061	0.0175455	0.58034	0.676784	1.16619
708	YNL295W	MRX6	2.17076	4.50261	9.62e-11	4.83e-10	1.12727	2.18445	2.53e-06	1.09e-05	1.34808	2.54573	7.26e-05	0.00023385	0.485152	0.565389	1.16538
709	YGR203W	YCH1	2.17089	4.503	9.01e-11	4.57e-10	1.14293	2.20829	1.68e-06	7.56e-06	1.36342	2.57295	4.91e-05	0.000166633	0.490404	0.571386	1.16513
710	YMR159C	ATG16	1.27632	2.4222	0.000309915	0.00051468	1.20047	2.29815	0.000147288	0.000407558	1.41799	2.67213	0.00354722	0.00757302	0.948787	1.10318	1.16273
711	YPL154C	PEP4	1.89896	3.72945	1.46e-10	7e-10	0.803182	1.74495	0.00427215	0.00851284	1.01881	2.02625	0.0202407	0.0355902	0.467883	0.54331	1.16121
712	YOL140W	ARG8	1.93358	3.82002	9.45e-09	3.05e-08	1.21482	2.32112	6.7e-06	2.55e-05	1.43033	2.69509	0.000198164	0.000575915	0.607621	0.705516	1.16111
713	YDR214W	AHA1	3.79827	13.9121	7.24e-16	4.03e-14	1.29555	2.45471	1.05e-06	5e-06	1.51084	2.84975	0.000293858	0.000825409	0.176444	0.20484	1.16093
714	YKR047W	YKR047W	1.85017	3.60542	1.03e-09	4.06e-09	0.971611	1.96103	1.87e-05	6.4e-05	1.1837	2.27159	0.000828461	0.00206577	0.543912	0.63005	1.15837
715	YIL164C	NIT1	1.9185	3.78031	2.54e-08	7.5e-08	1.33647	2.52532	2.23e-06	9.75e-06	1.54749	2.92308	0.000142982	0.000430899	0.66802	0.773238	1.15751
716	YDR059C	UBC5	2.98998	7.94466	3.54e-08	1.02e-07	1.3588	2.56471	0.000521488	0.00128048	1.56485	2.95847	0.00674679	0.0134124	0.322822	0.372385	1.15353
717	YLR149C	YLR149C	5.27955	38.842	2.67e-14	5.05e-13	2.49727	5.64615	2.54e-09	3.13e-08	2.70187	6.50645	1.15e-06	6.13e-06	0.145362	0.167511	1.15237
718	YPL089C	RLM1	2.30021	4.9253	6.63e-12	4.62e-11	0.946188	1.92677	4.01e-05	0.000127025	1.15048	2.21987	0.0012241	0.00293547	0.391199	0.450708	1.15212
719	YDR077W	SED1	2.08133	4.23197	0.000197926	0.000337551	1.65572	3.1508	0.00153166	0.00337521	1.85652	3.62133	0.0184435	0.0328277	0.744522	0.855707	1.14934
720	YDR100W	TVP15	0.780045	1.71718	0.000879472	0.00138665	0.707889	1.63341	0.00236087	0.00499711	0.906214	1.87412	0.0119952	0.0224302	0.951216	1.09139	1.14737
721	YGL104C	VPS73	2.10013	4.28747	4.9e-09	1.68e-08	1.25576	2.38793	7.55e-06	2.85e-05	1.45251	2.73685	0.000273232	0.000772577	0.556956	0.638336	1.14612
722	YOL129W	VPS68	1.7107	3.2732	1.12e-10	5.55e-10	0.774598	1.71071	0.00286392	0.00596432	0.969204	1.95776	0.0165202	0.0297964	0.522643	0.598119	1.14441
723	YPR013C	CMR3	1.90283	3.73945	1.33e-09	5.11e-09	1.59289	3.01654	1.8e-08	1.53e-07	1.78664	3.4501	2.96e-06	1.38e-05	0.806678	0.92262	1.14373
724	YPL166W	ATG29	1.89239	3.71251	2.49e-09	9.11e-09	1.46551	2.76161	5.31e-08	3.72e-07	1.65674	3.15304	6.65e-06	2.84e-05	0.743867	0.849301	1.14174
725	YLR290C	COQ11	0.535268	1.44921	0.0126141	0.0172595	0.525323	1.43926	0.0128455	0.0225535	0.713863	1.64019	0.0273817	0.046379	0.993131	1.13178	1.13961
726	YGR267C	FOL2	1.15152	2.22148	0.000142989	0.000249288	0.904619	1.87205	0.00139989	0.00311481	1.09038	2.12929	0.00965046	0.0184871	0.842704	0.958503	1.13741
727	YKR048C	NAP1	1.95182	3.86863	5.56e-11	2.99e-10	1.07326	2.10418	2.32e-05	7.78e-05	1.25736	2.39058	0.00160564	0.00372875	0.54391	0.61794	1.13611
728	YAL013W	DEP1	2.37451	5.18558	1.4e-10	6.76e-10	1.35419	2.55654	7.56e-07	3.77e-06	1.53708	2.90207	5.55e-05	0.00018473	0.493009	0.559641	1.13515
729	YGR028W	MSP1	1.1016	2.14593	1.15e-06	2.66e-06	0.563332	1.47768	0.0102654	0.0184257	0.746179	1.67734	0.0261974	0.0445761	0.688596	0.781641	1.13512
730	YDL078C	MDH3	2.24069	4.72622	1.11e-11	7.22e-11	0.852251	1.80532	0.00117827	0.0026798	1.03471	2.0487	0.0114149	0.0215005	0.381979	0.433475	1.13481
731	YGL073W	HSF1	2.37445	5.18537	4.12e-15	1.31e-13	1.56154	2.95169	1.71e-10	3.7e-09	1.73747	3.3345	8.11e-06	3.37e-05	0.569234	0.64306	1.12969
732	YMR316C-B	YMR316C-B	2.1543	4.45154	3.09e-09	1.11e-08	1.3818	2.60593	1.7e-06	7.61e-06	1.55649	2.94137	0.00010457	0.000325012	0.5854	0.660753	1.12872
733	YBR037C	SCO1	1.01436	2.02	0.000244485	0.000412464	0.699672	1.62414	0.00580173	0.0111718	0.871384	1.82942	0.017646	0.0315972	0.804026	0.90565	1.12639
734	YBR269C	SDH8	3.72299	13.2048	6.03e-16	3.66e-14	2.18429	4.54504	4.24e-12	2.35e-10	2.35553	5.11783	5.68e-09	7.33e-08	0.344196	0.387574	1.12603
735	YCR082W	AHC2	1.66177	3.16405	1.26e-09	4.89e-09	0.624323	1.54149	0.00655738	0.0124417	0.792332	1.73187	0.0232062	0.0400938	0.487188	0.547359	1.12351
736	YNL097W-A	Unknown	1.74973	3.36295	2.11e-08	6.31e-08	1.28791	2.44174	2.64e-06	1.13e-05	1.45528	2.7421	0.000136319	0.000412561	0.72607	0.815384	1.12301
737	YGR268C	HUA1	3.70815	13.0696	1.72e-11	1.06e-10	2.05772	4.16327	1.15e-07	7.18e-07	2.22372	4.67097	2.72e-05	9.96e-05	0.318546	0.357391	1.12195
738	YIL146C	ATG32	3.47339	11.107	5.37e-15	1.62e-13	1.69523	3.23829	8.32e-10	1.25e-08	1.86068	3.6318	1.05e-06	5.68e-06	0.291555	0.326984	1.12152
739	YNR064C	YNR064C	3.3673	10.3195	5.17e-11	2.81e-10	1.22129	2.33155	0.000210665	0.000563288	1.38226	2.60676	0.00257832	0.00570277	0.225937	0.252605	1.11804
740	YLL019C	KNS1	3.10809	8.62242	2.63e-14	5.03e-13	1.95767	3.88434	5.72e-11	1.7e-09	2.11711	4.33825	5.45e-07	3.22e-06	0.450493	0.503136	1.11686
741	YOL085C	YOL085C	2.22357	4.67048	5.84e-08	1.63e-07	1.14315	2.20863	0.000570335	0.0013884	1.30183	2.46541	0.00219721	0.00492229	0.472891	0.52787	1.11626
742	YER152W-A	Unknown	2.12152	4.35153	8.12e-10	3.29e-09	1.51874	2.86541	1.28e-07	7.9e-07	1.67724	3.19815	1.82e-05	6.96e-05	0.658485	0.734949	1.11612
743	YIL165C	YIL165C	1.98055	3.94642	3.98e-08	1.14e-07	1.49734	2.82321	1.03e-06	4.93e-06	1.65491	3.14903	0.000136317	0.000412561	0.715384	0.797946	1.11541
744	YDL215C	GDH2	2.34027	5.06399	1.02e-11	6.67e-11	0.884981	1.84674	0.000390531	0.000986604	1.0387	2.05437	0.00771408	0.0150489	0.364681	0.405682	1.11243
745	YDR462W	MRPL28	2.3958	5.26269	6.44e-13	6.26e-12	1.12643	2.18318	3.99e-07	2.14e-06	1.27568	2.42113	0.00019437	0.000566548	0.41484	0.460055	1.10899
746	YIL166C	YIL166C	1.8921	3.71175	6.26e-06	1.3e-05	0.951262	1.93356	0.00544973	0.0105543	1.10027	2.14395	0.0286988	0.0482938	0.520931	0.577611	1.10881
747	YFR034C	PHO4	2.79272	6.92933	3.39e-09	1.2e-08	0.929379	1.90446	0.00219678	0.00468814	1.07583	2.10794	0.01606	0.0290809	0.27484	0.304205	1.10684
748	YJR079W	YJR079W	1.6709	3.18414	2.09e-07	5.38e-07	0.745546	1.67661	0.00228433	0.00485236	0.889021	1.85192	0.0126686	0.0234975	0.52655	0.581607	1.10456
749	YIL017C	VID28	0.974665	1.96518	1.07e-05	2.15e-05	0.600444	1.51618	0.00510065	0.00996032	0.742713	1.67332	0.02344	0.0404362	0.771522	0.851482	1.10364
750	YDR043C	NRG1	1.87122	3.65842	0.000181756	0.000312376	1.82133	3.53408	0.000209282	0.000560094	1.96334	3.89964	0.00573041	0.0115775	0.966011	1.06593	1.10344
751	YGR282C	BGL2	1.13827	2.20117	6.46e-05	0.000117406	0.875386	1.8345	0.00201193	0.00433719	1.01442	2.02009	0.0216954	0.0377849	0.833419	0.917736	1.10117
752	YFR018C	YFR018C	1.22516	2.33782	2.94e-05	5.58e-05	0.737571	1.66737	0.0037866	0.00764772	0.871297	1.82931	0.0210612	0.0368154	0.713213	0.782484	1.09712
753	YHR006W	STP2	1.57964	2.98896	4.59e-08	1.3e-07	1.40408	2.64649	2.41e-07	1.38e-06	1.53767	2.90325	4.5e-05	0.000154076	0.885423	0.971323	1.09702
754	YPR152C	URN1	1.52182	2.87153	1.9e-06	4.27e-06	0.987337	1.98252	0.000316691	0.00081741	1.11836	2.171	0.005015	0.0102739	0.690405	0.756041	1.09507
755	YGR141W	VPS62	2.46789	5.53234	1.17e-12	1.03e-11	1.3942	2.62843	1.44e-08	1.27e-07	1.5247	2.87728	4.99e-05	0.000168381	0.475103	0.520084	1.09468
756	YGL162W	SUT1	2.06937	4.19702	1.72e-08	5.25e-08	1.22549	2.33836	3.24e-05	0.000105446	1.35361	2.5555	0.000680889	0.00173561	0.557147	0.608885	1.09286
757	YLR156W	YLR156W	4.07443	16.8471	3.76e-12	2.82e-11	2.02247	4.0628	6.11e-07	3.14e-06	2.15044	4.43963	7.25e-05	0.000233742	0.241157	0.263525	1.09275
758	YGL141W	HUL5	1.37698	2.59724	7.91e-09	2.6e-08	0.932877	1.90908	1.56e-05	5.44e-05	1.0558	2.07886	0.00153246	0.00357275	0.735041	0.800412	1.08894
759	YJR039W	YJR039W	1.86191	3.63489	3.78e-08	1.09e-07	1.09492	2.13601	4.71e-05	0.000146537	1.21764	2.32567	0.00117401	0.00282903	0.58764	0.639818	1.08879
760	YBR139W	YBR139W	2.19181	4.56878	2.81e-09	1.01e-08	0.854008	1.80752	0.000638983	0.00154412	0.976287	1.9674	0.0117903	0.0221096	0.395623	0.430617	1.08845
761	YNL208W	YNL208W	2.34265	5.07233	1e-11	6.58e-11	1.29674	2.45673	4.18e-06	1.68e-05	1.41706	2.67042	0.00145283	0.00341248	0.484341	0.526467	1.08698
762	YER038W-A	FMP49	3.95053	15.4607	7.85e-16	4.32e-14	1.57141	2.97195	5.4e-09	5.59e-08	1.69101	3.22883	3.07e-06	1.42e-05	0.192226	0.208842	1.08644
763	YNL015W	PBI2	3.1575	8.92285	1.48e-08	4.58e-08	1.69616	3.24036	4.53e-05	0.00014154	1.81565	3.52017	0.00229405	0.00511776	0.363153	0.394512	1.08635
764	YDR423C	CAD1	2.72875	6.6288	8.31e-14	1.21e-12	1.73113	3.31988	1.78e-10	3.82e-09	1.84737	3.59844	1.24e-07	8.97e-07	0.500826	0.542849	1.08391
765	YPL152W	RRD2	1.2581	2.3918	8.38e-09	2.74e-08	0.973299	1.96332	4.38e-06	1.75e-05	1.08805	2.12587	0.000666641	0.0017054	0.820857	0.888816	1.08279
766	YNL127W	FAR11	1.97564	3.93302	2.98e-12	2.3e-11	0.947926	1.9291	1.47e-05	5.16e-05	1.06049	2.08564	0.00152501	0.00355815	0.490487	0.530289	1.08115
767	YNL242W	ATG2	2.06908	4.19618	1.11e-10	5.53e-10	0.692859	1.61648	0.00100175	0.00232633	0.804352	1.74636	0.0110808	0.0209307	0.385227	0.416179	1.08035
768	YAR019C	CDC15	1.9301	3.8108	7.91e-07	1.87e-06	1.22618	2.33946	0.000186089	0.000502884	1.33454	2.52195	0.00443822	0.00924293	0.613902	0.66179	1.07801
769	YOR040W	GLO4	2.13767	4.40051	1.37e-09	5.26e-09	1.50087	2.83013	3.19e-07	1.77e-06	1.60515	3.04228	5.19e-05	0.000174014	0.643138	0.691347	1.07496
770	YJR021C	REC107	2.80928	7.00936	2.58e-13	2.97e-12	1.55735	2.94312	5.37e-09	5.57e-08	1.6586	3.15711	1.81e-06	9.01e-06	0.419884	0.450412	1.07271
771	YNL240C	NAR1	3.73756	13.3389	7.07e-13	6.71e-12	1.86866	3.65194	3.33e-08	2.51e-07	1.96986	3.91731	1.3e-05	5.13e-05	0.273782	0.293677	1.07267
772	YMR020W	FMS1	3.24787	9.49962	5.57e-10	2.34e-09	2.55456	5.87486	1.83e-08	1.55e-07	2.65481	6.29764	1.18e-05	4.72e-05	0.618432	0.662936	1.07196
773	YOR059C	LPL1	1.42403	2.68333	1.43e-10	6.88e-10	1.33447	2.52182	1.13e-09	1.6e-08	1.43388	2.70172	3.1e-05	0.00011113	0.93981	1.00685	1.07134
774	YDR517W	GRH1	2.19551	4.58051	1.3e-10	6.32e-10	1.20783	2.3099	1.21e-06	5.68e-06	1.30361	2.46846	0.000731983	0.00184703	0.504289	0.538905	1.06864
775	YCR089W	FIG2	0.576971	1.49171	0.021681	0.0286895	-0.906562	0.533455	0.000883358	0.00207981	-0.81194	0.569616	0.0275328	0.0466084	0.357612	0.381853	1.06779
776	YNL092W	YNL092W	1.89235	3.71239	1.02e-05	2.06e-05	1.14488	2.21128	0.0012232	0.00276615	1.23505	2.3539	0.014705	0.0268314	0.59565	0.634067	1.0645
777	YOR228C	MCP1	2.82333	7.07792	9.53e-11	4.8e-10	1.38075	2.60405	3.97e-06	1.61e-05	1.467	2.76447	0.000381934	0.00104711	0.367911	0.390576	1.0616
778	YCR073W-A	SOL2	3.07404	8.42127	2.22e-14	4.42e-13	1.35057	2.55013	3.12e-08	2.38e-07	1.43625	2.70617	0.000164133	0.000486514	0.30282	0.32135	1.06119
779	YDR282C	MRX10	1.82335	3.53902	1.66e-06	3.75e-06	1.35601	2.55977	7.71e-05	0.000228518	1.44132	2.71568	0.00256358	0.00567345	0.723299	0.767354	1.06091
780	YNL156C	NSG2	2.23195	4.6977	1.36e-13	1.8e-12	0.926297	1.90039	0.000137852	0.000384128	1.01136	2.01581	0.00716218	0.0141203	0.404537	0.429106	1.06073
781	YOR152C	ATG40	3.00912	8.05072	1.55e-14	3.36e-13	1.63189	3.0992	5.98e-10	9.73e-09	1.71551	3.28413	3.17e-07	2.01e-06	0.384959	0.407931	1.05967
782	YNL159C	ASI2	1.33918	2.53008	3.68e-09	1.3e-08	0.670397	1.59151	0.00164552	0.00360476	0.75261	1.68484	0.0198906	0.0350574	0.629036	0.665923	1.05864
783	YHR198C	AIM18	3.22376	9.34215	2.72e-13	3.1e-12	1.99321	3.98123	7.46e-10	1.15e-08	2.07487	4.21307	6.08e-07	3.53e-06	0.426157	0.450974	1.05823
784	YBR272C	HSM3	1.39167	2.62383	9.35e-09	3.03e-08	0.992873	1.99014	3.27e-06	1.36e-05	1.07443	2.10588	0.00108121	0.00262883	0.758489	0.8026	1.05816
785	YPL048W	CAM1	1.53792	2.90375	3.25e-08	9.44e-08	1.27859	2.42602	3.7e-06	1.51e-05	1.35025	2.54956	0.00189851	0.00432783	0.835478	0.878022	1.05092
786	YJR059W	PTK2	1.41733	2.6709	2.2e-07	5.62e-07	0.857575	1.81199	0.000359221	0.000916846	0.928691	1.90355	0.0122748	0.0228525	0.678419	0.712699	1.05053
787	YLR173W	YLR173W	2.23466	4.70651	2.45e-11	1.46e-10	0.818835	1.76398	0.000203903	0.000546926	0.882034	1.84297	0.00836363	0.0162257	0.374796	0.39158	1.04478
788	YER039C	HVG1	3.75887	13.5373	1.65e-17	8.73e-15	1.63005	3.09523	3.48e-11	1.15e-09	1.6871	3.22008	1.27e-06	6.7e-06	0.228645	0.237868	1.04034
789	YKL198C	PTK1	2.5633	5.91059	1.66e-07	4.35e-07	1.48169	2.79275	0.000145826	0.000403888	1.53778	2.90347	0.00561267	0.0113628	0.4725	0.491232	1.03964
790	YOR264W	DSE3	2.02516	4.07036	9.86e-08	2.66e-07	1.58037	2.99047	2.97e-06	1.25e-05	1.63209	3.09962	0.000438829	0.00118293	0.734694	0.761509	1.0365
791	YER096W	SHC1	2.99882	7.99347	2.36e-06	5.21e-06	2.30675	4.94769	5.83e-05	0.000178013	2.35653	5.12138	0.0018566	0.0042468	0.618966	0.640695	1.03511
792	YAL008W	FUN14	2.36049	5.13545	3.33e-12	2.52e-11	1.56034	2.94924	3.06e-09	3.62e-08	1.60327	3.0383	3e-05	0.000108023	0.57429	0.591634	1.0302
793	YPR042C	PUF2	1.44546	2.72349	1.06e-06	2.47e-06	1.01728	2.0241	8.21e-05	0.000242358	1.05594	2.07907	0.00351317	0.00751361	0.7432	0.763383	1.02716
794	YHR159W	TDA11	1.09564	2.13708	4.17e-06	8.9e-06	0.880091	1.84049	0.000116899	0.000331798	0.91681	1.88794	0.00738718	0.0145206	0.861216	0.883417	1.02578
795	YHR180W	YHR180W	2.40182	5.2847	1.28e-11	8.14e-11	1.61283	3.05852	7.82e-09	7.63e-08	1.64764	3.13321	9.74e-06	3.98e-05	0.578751	0.592883	1.02442
796	YAL028W	FRT2	2.10682	4.3074	6.18e-12	4.35e-11	1.07642	2.1088	3.41e-07	1.88e-06	1.11009	2.1586	0.000521783	0.0013754	0.489577	0.501138	1.02361
797	YJL077W-B	YJL077W-B	2.2011	4.59829	1.05e-08	3.34e-08	1.13922	2.20263	7.05e-05	0.000210222	1.1719	2.25308	0.00290224	0.00632751	0.47901	0.489983	1.02291
798	YCL039W	GID7	1.77036	3.41138	6.6e-10	2.73e-09	0.8614	1.8168	0.000167197	0.000456704	0.89336	1.8575	0.0110297	0.0208409	0.532571	0.5445	1.0224
799	YMR194C-B	CMC4	4.00933	16.1038	1.15e-12	1.01e-11	3.08906	8.50942	5.93e-11	1.71e-09	3.12069	8.69805	1.34e-07	9.61e-07	0.52841	0.540124	1.02217
800	YCL052C	PBN1	2.1222	4.35357	2.3e-09	8.46e-09	1.30797	2.47592	2.9e-06	1.23e-05	1.33306	2.51936	0.00044247	0.00119167	0.568711	0.578688	1.01754
801	YLR369W	SSQ1	1.24931	2.37727	7.61e-06	1.56e-05	1.19169	2.2842	1.19e-05	4.29e-05	1.21553	2.32226	0.00119358	0.00287387	0.960848	0.97686	1.01666
802	YPL278C	YPL278C	2.93131	7.62805	2.94e-12	2.27e-11	2.75936	6.77098	2.37e-12	1.46e-10	2.78217	6.87884	6.66e-09	8.22e-08	0.887642	0.901782	1.01593
803	YLR079W	SIC1	1.7564	3.37853	5.34e-11	2.89e-10	0.796447	1.73682	0.00077061	0.00183687	0.817948	1.7629	0.0247969	0.0424723	0.514075	0.521794	1.01502
804	YCR076C	FUB1	2.22402	4.67192	1.07e-09	4.19e-09	1.20819	2.31047	8.61e-06	3.2e-05	1.2293	2.34453	0.000842783	0.00209797	0.494543	0.501833	1.01474
805	YAR023C	YAR023C	1.94762	3.85737	2.29e-06	5.07e-06	1.0906	2.12963	0.00113423	0.00258954	1.10776	2.1551	0.0185303	0.032915	0.552093	0.558698	1.01196
806	YJR113C	RSM7	2.63233	6.20025	1.07e-12	9.55e-12	0.887344	1.84977	0.000216486	0.000577555	0.904188	1.87149	0.0140281	0.0257384	0.298337	0.301841	1.01174
807	YPR140W	TAZ1	2.30521	4.94241	4.4e-12	3.21e-11	1.249	2.37676	1e-07	6.42e-07	1.26288	2.39974	0.000163981	0.000486304	0.480891	0.485541	1.00967
808	YBR132C	AGP2	3.73117	13.2799	6.18e-13	6.06e-12	2.2601	4.79023	1.75e-09	2.32e-08	2.27381	4.83597	2.29e-06	1.1e-05	0.360713	0.364157	1.00955
809	YIL156W-B	YIL156W-B	1.47387	2.77765	2.18e-08	6.52e-08	0.77164	1.70721	0.000387654	0.000980217	0.782997	1.7207	0.0172452	0.0309353	0.614623	0.619481	1.0079
810	YBR019C	GAL10	1.88138	3.68428	6.83e-07	1.62e-06	1.74226	3.34558	1.25e-06	5.82e-06	1.74908	3.36144	0.000335309	0.000929124	0.908069	0.912374	1.00474
811	YPL236C	ENV7	1.05477	2.07739	3.9e-06	8.35e-06	0.966497	1.95409	9.6e-06	3.54e-05	0.970256	1.95919	0.00260259	0.00574364	0.940647	0.943101	1.00261
812	YGL072C	YGL072C	2.50152	5.66282	1.95e-12	1.6e-11	1.97427	3.9293	1.07e-10	2.64e-09	1.97782	3.93898	1.74e-07	1.19e-06	0.693877	0.695587	1.00246
813	YHR202W	YHR202W	1.42798	2.69071	3.48e-07	8.64e-07	0.862172	1.81777	0.000200091	0.000538156	0.865197	1.82159	0.00926321	0.0178026	0.675575	0.676993	1.0021
814	YGR057C	LST7	0.918769	1.8905	0.000206671	0.000351861	0.824912	1.77143	0.000507678	0.00124864	0.825057	1.77161	0.0123934	0.0230589	0.937014	0.937109	1.0001
815	YDR287W	INM2	3.25156	9.52393	2.42e-14	4.68e-13	1.47332	2.77661	1.37e-08	1.22e-07	1.47134	2.77279	4.46e-05	0.000153168	0.29154	0.291139	0.998625
816	YLR001C	YLR001C	1.72305	3.30133	1.4e-11	8.86e-11	0.874955	1.83395	9.98e-05	0.000288407	0.870509	1.82831	0.0115316	0.0216723	0.55552	0.55381	0.996923
817	YDL222C	FMP45	7.75106	215.428	3.16e-09	1.13e-08	6.23766	75.461	3.64e-08	2.69e-07	6.23067	75.0961	4.41e-05	0.000151385	0.350284	0.34859	0.995164
818	YLR219W	MSC3	2.35637	5.1208	7.85e-12	5.35e-11	0.880267	1.84072	0.000268179	0.000703791	0.871315	1.82933	0.0185238	0.032915	0.359459	0.357235	0.993815
819	YPL054W	LEE1	5.71517	52.5337	1.42e-09	5.41e-09	2.76015	6.77466	2.01e-05	6.85e-05	2.75008	6.72756	0.00192636	0.00437955	0.128958	0.128062	0.993047
820	YMR056C	AAC1	4.74177	26.7557	1.32e-15	6.36e-14	3.00572	8.03179	1.69e-12	1.14e-10	2.9945	7.96958	8.39e-09	9.99e-08	0.30019	0.297865	0.992254
821	YJL161W	FMP33	2.49149	5.62359	9.75e-08	2.63e-07	2.06675	4.18942	8.52e-07	4.19e-06	2.05531	4.15632	0.000225906	0.000649562	0.744972	0.739087	0.9921
822	YKL168C	KKQ8	1.82894	3.55277	8.65e-12	5.81e-11	1.09067	2.12973	1.9e-07	1.11e-06	1.07882	2.1123	0.000796706	0.0019916	0.599456	0.594552	0.99182
823	YOL117W	RRI2	1.60079	3.03308	0.0001834	0.000314853	1.32255	2.50108	0.000806277	0.00191423	1.30837	2.47662	0.023453	0.040438	0.824598	0.816535	0.990221
824	YDR306C	YDR306C	1.78671	3.45028	2.27e-08	6.76e-08	0.833011	1.7814	0.000462691	0.00114987	0.818534	1.76361	0.0249075	0.0426372	0.516306	0.51115	0.990015
825	YOR177C	MPC54	1.94049	3.83835	1.8e-07	4.69e-07	1.85153	3.60882	1.15e-07	7.19e-07	1.82971	3.55466	0.00013225	0.000401405	0.940202	0.92609	0.984991
826	YHR106W	TRR2	2.36092	5.13697	1.2e-14	2.8e-13	1.46575	2.76206	1.65e-10	3.64e-09	1.44296	2.71878	5.02e-05	0.000169045	0.537683	0.529258	0.98433
827	YHR138C	YHR138C	3.84872	14.4072	1.72e-11	1.06e-10	2.30954	4.95726	3.5e-08	2.61e-07	2.28571	4.87604	2.91e-05	0.000105432	0.344082	0.338445	0.983616
828	YOR185C	GSP2	3.22056	9.32152	2.93e-08	8.55e-08	2.3173	4.98398	2.26e-06	9.85e-06	2.29166	4.89618	0.000640379	0.00164788	0.534675	0.525256	0.982383
829	YPL092W	SSU1	3.07773	8.44288	2.2e-12	1.77e-11	2.75889	6.76877	1.16e-11	4.77e-10	2.73218	6.6446	5.18e-08	4.2e-07	0.801713	0.787006	0.981655
830	YDR265W	PEX10	1.64379	3.12485	1.38e-10	6.66e-10	1.22713	2.34101	1.67e-08	1.44e-07	1.19444	2.28856	0.000237817	0.000681507	0.749159	0.732376	0.977596
831	YPL270W	MDL2	2.35545	5.11754	1.62e-14	3.49e-13	0.978154	1.96994	4.78e-05	0.000148565	0.944067	1.92394	0.0111941	0.0211314	0.38494	0.375951	0.97665
832	YJR091C	JSN1	1.77698	3.42709	1.02e-07	2.74e-07	0.906064	1.87393	0.000431213	0.00107885	0.870936	1.82885	0.0184631	0.0328527	0.546798	0.533645	0.975945
833	YPL026C	SKS1	1.84455	3.59141	1.19e-05	2.37e-05	1.25323	2.38374	0.000716318	0.00171709	1.21574	2.3226	0.0210519	0.03681	0.663733	0.64671	0.974354
834	YDL159C-B	Unknown	2.41689	5.34017	8.36e-08	2.27e-07	1.25135	2.38063	0.000302726	0.000783402	1.20736	2.30914	0.00758799	0.0148516	0.445797	0.43241	0.96997
835	YLR240W	VPS34	1.82622	3.54606	8.59e-13	7.94e-12	1.20886	2.31154	1.88e-08	1.58e-07	1.16469	2.24185	0.000421658	0.00114442	0.651862	0.632208	0.969849
836	YHR161C	YAP1801	3.42332	10.7281	9.27e-12	6.17e-11	2.28324	4.8677	4.69e-09	5.02e-08	2.22976	4.69056	7.74e-06	3.23e-05	0.453733	0.437222	0.963609
837	YDR054C	CDC34	1.21196	2.31653	8.53e-05	0.000152639	0.962705	1.94896	0.000836918	0.00197986	0.906536	1.87454	0.025864	0.0441056	0.841328	0.809202	0.961815
838	YJR156C	THI11	2.55605	5.88097	3.2e-10	1.42e-09	2.43176	5.39553	1.52e-10	3.42e-09	2.36999	5.16938	1.53e-06	7.84e-06	0.917456	0.879002	0.958086
839	YHR162W	MPC2	2.87323	7.32702	1.57e-08	4.81e-08	2.5965	6.04817	6.51e-08	4.4e-07	2.53265	5.78635	6.38e-05	0.000208634	0.825462	0.789728	0.956711
840	YJL116C	NCA3	4.63293	24.8114	2.2e-11	1.33e-10	3.25725	9.56158	3.2e-09	3.71e-08	3.19207	9.13921	6.44e-06	2.77e-05	0.38537	0.368346	0.955826
841	YPL229W	YPL229W	2.91549	7.54483	4.79e-10	2.03e-09	2.73773	6.67022	1.06e-09	1.53e-08	2.67252	6.37541	2.52e-06	1.19e-05	0.884078	0.845004	0.955802
842	YLR286W-A	Unknown	2.29575	4.91009	3.3e-07	8.2e-07	2.08521	4.24338	1.18e-06	5.6e-06	2.01994	4.05568	0.000477516	0.00127395	0.864217	0.825989	0.955765
843	YLR016C	PML1	1.26099	2.3966	1.38e-06	3.16e-06	0.943535	1.92323	5.23e-05	0.000161334	0.87519	1.83425	0.00636959	0.0127178	0.802485	0.765356	0.953732
844	YGR269W	YGR269W	1.63621	3.10849	0.000450129	0.000733215	1.57595	2.98131	0.000317155	0.000818252	1.50435	2.83698	0.0124877	0.0232053	0.959089	0.912656	0.951587
845	YKR018C	YKR018C	2.57934	5.97668	2.29e-10	1.05e-09	1.16157	2.23701	2.17e-05	7.33e-05	1.08729	2.12475	0.0081762	0.0158931	0.374289	0.355506	0.949818
846	YNL033W	YNL033W	2.64323	6.24728	6.17e-09	2.08e-08	2.12667	4.3671	7.24e-08	4.83e-07	2.04879	4.13759	5.03e-05	0.000169467	0.699039	0.662302	0.947446
847	YGR066C	YGR066C	3.63429	12.4174	3.29e-10	1.46e-09	3.46235	11.0223	5.35e-10	8.9e-09	3.38142	10.421	1.29e-06	6.81e-06	0.887648	0.839223	0.945445
848	YPR015C	YPR015C	3.80423	13.9697	7.43e-13	7.02e-12	2.48963	5.61635	7.11e-10	1.12e-08	2.40556	5.29843	1.45e-06	7.48e-06	0.402037	0.379279	0.943394
849	YCR005C	CIT2	3.87565	14.6787	5.4e-12	3.86e-11	2.95581	7.75867	3.18e-10	5.89e-09	2.86921	7.30665	1.16e-06	6.16e-06	0.528568	0.497774	0.941741
850	YKR096W	ESL2	2.20672	4.61624	3.38e-10	1.49e-09	0.989025	1.98484	4.26e-05	0.000134064	0.897602	1.86297	0.015678	0.0284673	0.429969	0.403568	0.938597
851	YOR347C	PYK2	3.73615	13.3258	1.68e-14	3.54e-13	2.21637	4.64722	7.49e-11	2.01e-09	2.1239	4.3587	3.08e-07	1.96e-06	0.348738	0.327087	0.937915
852	YGL154C	LYS5	1.74433	3.35039	2.38e-08	7.05e-08	1.23453	2.35304	2.99e-06	1.26e-05	1.13981	2.20351	0.0010573	0.00258123	0.702317	0.657688	0.936454
853	YEL030W	ECM10	1.90492	3.74489	1.86e-08	5.62e-08	0.959008	1.94397	0.000159978	0.000439404	0.859523	1.81444	0.0136892	0.0251864	0.5191	0.484511	0.933366
854	YOR162C	YRR1	1.7004	3.24991	1.24e-06	2.86e-06	1.17652	2.26031	0.000109218	0.000312081	1.06368	2.09026	0.00982174	0.0187698	0.6955	0.643175	0.924766
855	YLR160C	ASP3-4	2.78994	6.916	3.9e-11	2.17e-10	1.67996	3.20419	9.89e-08	6.36e-07	1.56657	2.962	0.000305725	0.000854709	0.463301	0.428282	0.924414
856	YPL277C	YPL277C	2.69833	6.49049	9.22e-14	1.29e-12	2.47471	5.55855	2.97e-13	3.54e-11	2.36122	5.13806	2.54e-09	3.97e-08	0.856415	0.791629	0.924352
857	YOR003W	YSP3	1.52268	2.87324	1.18e-08	3.71e-08	1.43942	2.71212	1.82e-08	1.54e-07	1.32422	2.50397	4.68e-05	0.000159519	0.943926	0.871481	0.923251
858	YMR140W	SIP5	2.20717	4.61768	1.87e-10	8.75e-10	1.2658	2.4046	9.79e-07	4.71e-06	1.15043	2.2198	0.000732045	0.00184703	0.520737	0.480717	0.923147
859	YMR265C	YMR265C	1.62817	3.0912	1.1e-08	3.48e-08	1.30249	2.46654	2.91e-07	1.63e-06	1.18637	2.2758	0.000400926	0.00109464	0.797923	0.736218	0.922668
860	YLL018C-A	COX19	2.78145	6.87544	2.15e-13	2.55e-12	1.74856	3.36023	6.51e-10	1.05e-08	1.62656	3.08775	1.29e-06	6.79e-06	0.488729	0.449099	0.918911
861	YFL055W	AGP3	2.29905	4.92134	3.79e-11	2.12e-10	1.09919	2.14235	3.42e-06	1.41e-05	0.967649	1.95565	0.00746441	0.0146259	0.435318	0.397381	0.912853
862	YJL199C	MBB1	2.18195	4.53768	6.95e-11	3.65e-10	2.05092	4.1437	7.5e-11	2.01e-09	1.91069	3.75988	4.59e-07	2.79e-06	0.913175	0.828591	0.907373
863	YBR046C	ZTA1	3.53037	11.5544	1.45e-14	3.21e-13	2.5314	5.78132	2.77e-12	1.63e-10	2.39041	5.24306	2.73e-08	2.55e-07	0.500356	0.453772	0.906897
864	YJR147W	HMS2	2.19934	4.59269	3.66e-11	2.07e-10	1.32012	2.49687	1.2e-07	7.48e-07	1.17781	2.26232	0.00122157	0.00293058	0.543662	0.492592	0.906062
865	YNL014W	HEF3	5.80332	55.8438	3.68e-17	1.24e-14	3.6975	12.9736	3.54e-14	9.16e-12	3.55428	11.7475	5e-10	1.22e-08	0.232319	0.210364	0.905497
866	YPR083W	MDM36	1.62212	3.07826	8.18e-07	1.93e-06	1.14793	2.21595	6.34e-05	0.000191945	1.00348	2.00483	0.00854128	0.0165272	0.719871	0.651286	0.904725
867	YCR046C	IMG1	1.60966	3.05179	1.23e-08	3.84e-08	0.911989	1.88164	4.2e-05	0.000132699	0.76548	1.69994	0.0228325	0.0395004	0.616569	0.557029	0.903434
868	YHR115C	DMA1	1.25977	2.39457	5.87e-07	1.41e-06	1.01561	2.02176	1.38e-05	4.88e-05	0.865116	1.82149	0.0157389	0.0285603	0.844309	0.760673	0.900942
869	YPR150W	YPR150W	3.3696	10.336	3.93e-14	6.67e-13	2.36893	5.16558	2.23e-11	8.04e-10	2.21762	4.65127	1.19e-07	8.65e-07	0.499767	0.450008	0.900435
870	YDL233W	MFG1	3.25745	9.56293	3.47e-15	1.18e-13	2.11672	4.33707	5.32e-12	2.73e-10	1.96451	3.90279	3.66e-08	3.18e-07	0.453529	0.408117	0.899869
871	YML066C	SMA2	2.07402	4.2106	1.75e-11	1.08e-10	1.85761	3.62408	8.53e-11	2.22e-09	1.70327	3.25638	1.84e-06	9.13e-06	0.860704	0.773378	0.898542
872	YPR040W	TIP41	2.99714	7.98413	1.43e-10	6.9e-10	2.06103	4.17285	4.17e-08	3.02e-07	1.9011	3.73498	6.27e-05	0.000205449	0.522643	0.4678	0.895065
873	YLR155C	ASP3-1	2.80004	6.96459	1.25e-10	6.11e-10	1.67846	3.20086	2.86e-07	1.6e-06	1.51047	2.84903	0.000478991	0.00127731	0.459591	0.409074	0.890083
874	YPL230W	USV1	5.79915	55.6824	1.19e-12	1.04e-11	3.55068	11.7182	1.27e-09	1.78e-08	3.37638	10.3846	2.95e-06	1.38e-05	0.210448	0.186498	0.886196
875	YJR146W	YJR146W	4.73178	26.571	7.17e-14	1.08e-12	2.55272	5.86738	1.03e-09	1.5e-08	2.37578	5.19015	4.02e-06	1.82e-05	0.220819	0.195332	0.884576
876	YMR041C	ARA2	2.29495	4.90736	4.15e-13	4.38e-12	1.81623	3.52159	2.23e-11	8.04e-10	1.63313	3.10186	6.64e-06	2.84e-05	0.717614	0.632083	0.880812
877	YBL071C	YBL071C	1.55236	2.93296	3.87e-05	7.23e-05	1.28662	2.43955	0.000238619	0.000630665	1.1024	2.14711	0.0177583	0.0317696	0.831772	0.732064	0.880126
878	YNR006W	VPS27	1.51221	2.85248	3.73e-07	9.2e-07	1.50365	2.83558	3.57e-07	1.95e-06	1.31478	2.48764	0.00044879	0.00120542	0.994079	0.872097	0.877292
879	YDR186C	SND1	1.9175	3.77768	6.18e-12	4.35e-11	1.36267	2.57161	2.11e-08	1.73e-07	1.1734	2.25543	0.00179853	0.00412677	0.680738	0.597042	0.877051
880	YKR097W	PCK1	3.73457	13.3112	1.1e-08	3.48e-08	1.71666	3.28675	0.000211274	0.000564663	1.52046	2.86882	0.0185149	0.032915	0.246916	0.215519	0.872844
881	YNL202W	SPS19	3.97517	15.727	2.12e-13	2.53e-12	1.94118	3.84021	1.95e-08	1.63e-07	1.74482	3.35152	4.01e-05	0.000139811	0.24418	0.213106	0.872745
882	YFL059W	SNZ3	2.16321	4.47909	8.82e-08	2.39e-07	1.25929	2.39378	6.9e-05	0.000206388	1.06178	2.0875	0.0130097	0.0240736	0.534434	0.466054	0.872053
883	YJR158W	HXT16	1.8542	3.61551	3.6e-08	1.04e-07	1.28016	2.42865	8.62e-06	3.2e-05	1.08212	2.11714	0.00316138	0.00682748	0.671732	0.585572	0.871734
884	YLR070C	XYL2	1.94141	3.8408	1.72e-10	8.08e-10	1.23997	2.36194	2.41e-07	1.38e-06	1.04054	2.057	0.00309602	0.00669849	0.614959	0.535565	0.870896
885	YLR118C	YLR118C	1.04057	2.05703	4.78e-06	1.01e-05	0.950216	1.93216	2.62e-05	8.72e-05	0.748777	1.68037	0.0297908	0.049976	0.939295	0.816888	0.869683
886	YLR286C	CTS1	2.14895	4.43504	5.79e-07	1.39e-06	1.93976	3.83642	2.24e-06	9.76e-06	1.73466	3.32802	0.00136499	0.00322782	0.865024	0.750392	0.867482
887	YPL222C-A	Unknown	3.71285	13.1124	1.57e-13	1.99e-12	1.75136	3.36676	5.64e-08	3.91e-07	1.54626	2.92059	5.97e-05	0.000196999	0.256762	0.222735	0.867477
888	YGL219C	MDM34	2.1549	4.45337	1.16e-09	4.52e-09	1.12493	2.1809	1.36e-05	4.82e-05	0.909718	1.87868	0.0120549	0.0225277	0.48972	0.421856	0.861421
889	YMR191W	SPG5	4.30681	19.7915	2e-13	2.41e-12	1.50808	2.84432	1.48e-06	6.76e-06	1.28412	2.43533	0.00256411	0.00567345	0.143715	0.12305	0.856208
890	YDR314C	RAD34	2.10967	4.31594	1.18e-06	2.73e-06	1.57132	2.97176	4.06e-05	0.00012843	1.3419	2.53486	0.00955097	0.018332	0.688554	0.587325	0.852982
891	YDL234C	GYP7	3.59936	12.1203	2.05e-15	8.57e-14	2.3397	5.06198	2.48e-12	1.49e-10	2.10743	4.30923	1.5e-07	1.05e-06	0.417644	0.355537	0.851293
892	YOL025W	LAG2	2.27061	4.82526	4.27e-08	1.22e-07	1.64863	3.13535	3.28e-06	1.36e-05	1.41569	2.66788	0.00211865	0.00476396	0.649779	0.552898	0.850902
893	YBR204C	LDH1	1.07206	2.10243	6.46e-07	1.54e-06	0.989385	1.98534	3.19e-06	1.33e-05	0.75531	1.68799	0.0195827	0.0345967	0.944307	0.802878	0.85023
894	YCL034W	LSB5	2.35005	5.0984	4.92e-12	3.55e-11	1.51138	2.85083	6.79e-09	6.79e-08	1.2757	2.42117	0.000753037	0.00189197	0.559162	0.474887	0.849285
895	YBL071W-A	KTI11	1.6373	3.11084	6.45e-05	0.000117387	1.39298	2.62621	0.000276142	0.000722461	1.15682	2.22966	0.0217848	0.0379243	0.844215	0.716739	0.849001
896	YMR027W	YMR027W	1.97617	3.93448	1.71e-06	3.87e-06	1.52482	2.87752	4.06e-05	0.000128618	1.28568	2.43797	0.0102033	0.019415	0.731359	0.619642	0.847248
897	YDL170W	UGA3	2.12534	4.36307	1.36e-09	5.22e-09	1.50639	2.84098	1.89e-07	1.11e-06	1.25635	2.38891	0.000505533	0.00134088	0.651143	0.547529	0.840874
898	YHR168W	MTG2	0.562014	1.47633	0.0142951	0.0194168	-0.664861	0.630749	0.00612006	0.011709	-0.928694	0.525334	0.00635802	0.0127032	0.427242	0.355838	0.832872
899	YLR158C	ASP3-3	2.81996	7.06145	5.8e-11	3.1e-10	1.7311	3.3198	1.04e-07	6.64e-07	1.46456	2.75979	0.000686371	0.00174554	0.47013	0.390825	0.831313
900	YMR042W	ARG80	3.43651	10.8266	1.23e-09	4.77e-09	3.06244	8.35387	6.18e-09	6.28e-08	2.79057	6.91905	2.24e-05	8.37e-05	0.771606	0.639079	0.828245
901	YNL333W	SNZ2	2.09328	4.26716	4.96e-07	1.2e-06	1.36055	2.56783	8.3e-05	0.0002443	1.0851	2.12152	0.0201918	0.0355146	0.601765	0.497174	0.826192
902	YLR157C	ASP3-2	2.77941	6.86573	7.36e-11	3.82e-10	1.70861	3.26846	1.28e-07	7.87e-07	1.4299	2.69428	0.000894524	0.00221868	0.476054	0.392424	0.824326
903	YIR028W	DAL4	1.58745	3.00517	6.66e-08	1.84e-07	1.25205	2.3818	9.68e-07	4.67e-06	0.965675	1.95298	0.00765261	0.0149437	0.792566	0.649872	0.819959
904	YJL205C	NCE101	1.73849	3.33685	2.74e-08	8.03e-08	1.16865	2.24801	7.92e-06	2.97e-05	0.881398	1.84216	0.0101882	0.0193987	0.673693	0.552065	0.819461
905	YOR263C	YOR263C	1.91001	3.75812	9.53e-09	3.07e-08	1.5236	2.87507	2.48e-07	1.41e-06	1.23422	2.35254	0.000613342	0.0015886	0.765028	0.62599	0.818257
906	YLR362W	STE11	1.90124	3.73535	4.33e-11	2.39e-10	1.17228	2.25368	9.59e-08	6.2e-07	0.881786	1.84266	0.00679655	0.0134978	0.603338	0.493302	0.817622
907	YOL133W	HRT1	2.00308	4.00855	3.67e-08	1.06e-07	1.1547	2.22638	6.2e-05	0.000188225	0.853891	1.80737	0.0225079	0.0390007	0.555408	0.450878	0.811796
908	YPL222W	FMP40	4.95553	31.0287	5.18e-16	3.45e-14	2.40072	5.28068	5.38e-11	1.63e-09	2.09885	4.28368	6.71e-07	3.84e-06	0.170187	0.138055	0.811198
909	YNL042W	BOP3	1.49089	2.81062	6.49e-11	3.43e-10	1.44416	2.72104	7.53e-11	2.01e-09	1.14152	2.20614	0.000461759	0.00123634	0.968127	0.784928	0.81077
910	YDR461C-A	YDR461C-A	3.52498	11.5113	6.86e-11	3.61e-10	1.86182	3.63465	1.79e-06	7.96e-06	1.54571	2.91947	0.00155112	0.00361199	0.315746	0.253618	0.803233
911	YDL245C	HXT15	1.72075	3.29607	2.77e-08	8.13e-08	1.46453	2.75973	2.76e-07	1.55e-06	1.14325	2.20877	0.00168702	0.00390098	0.837279	0.670124	0.80036
912	YJL149W	DAS1	1.96028	3.89139	8.18e-09	2.68e-08	1.61272	3.05828	1.7e-07	1.01e-06	1.28834	2.44246	0.00049457	0.00131414	0.785909	0.627659	0.79864
913	YNL203C	YNL203C	3.699	12.987	2.06e-12	1.68e-11	1.93607	3.82663	6.7e-08	4.51e-07	1.6088	3.04998	0.000180907	0.000531207	0.29465	0.234848	0.79704
914	YGL156W	AMS1	4.36332	20.5822	2.33e-17	9.9e-15	2.59397	6.03758	9.99e-14	1.65e-11	2.2664	4.8112	9.94e-08	7.41e-07	0.29334	0.233755	0.796875
915	YOL162W	YOL162W	1.63213	3.0997	4.74e-07	1.15e-06	1.2676	2.4076	6.08e-06	2.35e-05	0.928318	1.90306	0.0276214	0.0467318	0.776721	0.613948	0.790436
916	YNL086W	SNN1	2.56952	5.93611	7.5e-08	2.06e-07	1.9479	3.85813	2.8e-06	1.19e-05	1.60692	3.04602	0.00263954	0.00581656	0.649943	0.513133	0.789505
917	YPL156C	PRM4	1.88762	3.70024	3.93e-12	2.93e-11	1.73018	3.31768	1.34e-11	5.3e-10	1.38843	2.61794	0.000110899	0.000342716	0.896613	0.707506	0.789088
918	YLL051C	FRE6	2.06741	4.19133	5.76e-08	1.61e-07	1.97969	3.94408	1.04e-07	6.64e-07	1.63007	3.09529	0.000398023	0.00108771	0.941009	0.738498	0.784793
919	YPR011C	YPR011C	1.37742	2.59803	9.68e-09	3.11e-08	1.24372	2.36808	4.42e-08	3.18e-07	0.889794	1.85291	0.0061821	0.0123898	0.91149	0.713198	0.782453
920	YDL174C	DLD1	2.50337	5.67009	9.64e-10	3.85e-09	1.4086	2.6548	3.96e-06	1.61e-05	1.05074	2.07159	0.00633746	0.0126707	0.468211	0.365354	0.780318
921	YDL243C	AAD4	2.18912	4.56026	1.26e-10	6.17e-10	1.56855	2.96607	2.27e-08	1.84e-07	1.21013	2.31359	0.000265848	0.000753489	0.650417	0.507337	0.780018
922	YMR278W	PRM15	2.00556	4.01544	1.07e-08	3.39e-08	1.5607	2.94996	4.11e-07	2.2e-06	1.1995	2.29661	0.00141416	0.00332691	0.734656	0.571945	0.778521
923	YER020W	GPA2	3.01597	8.08903	8.68e-14	1.24e-12	2.1982	4.58905	1.59e-11	6.22e-10	1.83289	3.5625	7.88e-06	3.28e-05	0.567318	0.440412	0.776305
924	YER039C-A	YER039C-A	3.27951	9.71024	7.44e-12	5.11e-11	1.6818	3.20829	5.62e-07	2.92e-06	1.31573	2.48929	0.00201364	0.00455538	0.330403	0.256357	0.775892
925	YOR378W	AMF1	3.20205	9.20263	5.59e-12	3.98e-11	1.13395	2.19459	2.87e-05	9.47e-05	0.767065	1.7018	0.0237229	0.0408444	0.238474	0.184926	0.775454
926	YDR019C	GCV1	3.30446	9.87963	1.02e-10	5.11e-10	1.46082	2.75265	1.25e-05	4.46e-05	1.07836	2.11164	0.0120308	0.0224897	0.278619	0.213737	0.767129
927	YHR189W	PTH1	2.71327	6.55807	1.71e-10	8.04e-10	1.39233	2.62503	3.4e-06	1.41e-05	1.0096	2.01335	0.00626144	0.0125313	0.400275	0.307004	0.766983
928	YLL039C	UBI4	2.70986	6.54256	7.58e-15	2.03e-13	2.28829	4.88476	1.3e-13	1.98e-11	1.88961	3.70535	2.11e-05	7.92e-05	0.746613	0.566346	0.758553
929	YMR317W	YMR317W	2.3294	5.02598	1.81e-08	5.47e-08	1.75215	3.3686	1e-06	4.81e-06	1.33029	2.51452	0.00284805	0.00622595	0.670237	0.500305	0.74646
930	YCR068W	ATG15	3.11449	8.66073	1.87e-09	7.01e-09	1.84158	3.58403	3.12e-06	1.31e-05	1.41514	2.66685	0.00469451	0.00972225	0.413825	0.307925	0.744093
931	YGR161W-C	YGR161W-C	4.62449	24.6666	2.07e-17	9.48e-15	2.57935	5.97671	3.6e-13	3.83e-11	2.15013	4.43867	1.52e-08	1.6e-07	0.2423	0.179947	0.742662
932	YEL060C	PRB1	3.57192	11.892	1.06e-12	9.53e-12	2.90688	7.49995	2.58e-11	9.09e-10	2.46845	5.53449	7.31e-07	4.13e-06	0.630673	0.465397	0.737937
933	YAL020C	ATS1	2.84523	7.18621	9.29e-09	3.01e-08	1.99953	3.99869	1.27e-06	5.92e-06	1.55949	2.94749	0.00260046	0.00574107	0.556439	0.41016	0.737115
934	YPR076W	YPR076W	2.07495	4.21329	1.13e-09	4.39e-09	1.29086	2.44674	1.61e-06	7.29e-06	0.835591	1.78459	0.0105239	0.0199675	0.580718	0.423561	0.729375
935	YNL009W	IDP3	2.49729	5.64626	7.58e-07	1.8e-06	2.33361	5.04067	1.4e-06	6.43e-06	1.87121	3.65838	0.00308996	0.00669023	0.892745	0.64793	0.725773
936	YNL117W	MLS1	6.08316	67.7976	1.64e-11	1.02e-10	3.91596	15.0946	6.89e-09	6.86e-08	3.43978	10.8512	3.95e-05	0.000137938	0.222642	0.160053	0.71888
937	YKR019C	IRS4	1.91172	3.76257	7.61e-12	5.2e-11	1.5133	2.85463	3.66e-10	6.48e-09	1.0179	2.02497	0.00151197	0.0035344	0.758691	0.538189	0.709365
938	YIR036C	IRC24	3.2206	9.32172	6.6e-10	2.73e-09	1.65825	3.15634	7.66e-06	2.88e-05	1.15929	2.23347	0.0130115	0.0240736	0.338601	0.239599	0.707614
939	YDL149W	ATG9	2.17152	4.50497	2.01e-11	1.22e-10	1.22048	2.33025	2.12e-07	1.23e-06	0.717711	1.64457	0.0238355	0.0410264	0.517261	0.365057	0.70575
940	YPL017C	IRC15	4.12194	17.4112	1.87e-10	8.75e-10	2.7007	6.50117	7.74e-08	5.12e-07	2.19403	4.57582	0.000352057	0.000970562	0.37339	0.262809	0.703847
941	YPR075C	OPY2	2.12705	4.36823	2.23e-13	2.61e-12	1.38472	2.61121	1.29e-08	1.16e-07	0.87295	1.8314	0.0185582	0.0329529	0.597772	0.419255	0.701363
942	YGR031W	IMO32	2.28587	4.87659	1.91e-12	1.58e-11	1.3136	2.4856	1.81e-08	1.54e-07	0.793321	1.73306	0.0130299	0.0240926	0.509702	0.355384	0.697239
943	YER101C	AST2	2.45491	5.4828	1.89e-11	1.16e-10	1.46275	2.75633	9.63e-08	6.22e-07	0.941542	1.92058	0.00344741	0.00739386	0.502723	0.350292	0.696788
944	YCL008C	STP22	2.16694	4.49069	4.61e-10	1.97e-09	1.34218	2.53533	6.43e-07	3.28e-06	0.810882	1.75428	0.0222944	0.0387095	0.564576	0.390649	0.691934
945	YBL029C-A	YBL029C-A	2.00551	4.0153	4.82e-08	1.36e-07	1.49299	2.81472	3e-06	1.26e-05	0.960823	1.94642	0.0126985	0.0235457	0.701001	0.484751	0.691513
946	YPR001W	CIT3	5.2191	37.2484	3.55e-12	2.67e-11	1.98341	3.95426	7.27e-06	2.75e-05	1.44947	2.73107	0.00959323	0.0184071	0.106159	0.0733206	0.690666
947	YOL083W	ATG34	3.5704	11.8795	1.92e-13	2.34e-12	2.89925	7.46037	4.69e-12	2.47e-10	2.36174	5.1399	2.91e-07	1.87e-06	0.628005	0.432671	0.688961
948	YOL085W-A	Unknown	3.26977	9.64493	5.88e-10	2.46e-09	2.07342	4.20884	1.72e-06	7.69e-06	1.53588	2.89964	0.00126464	0.00301972	0.436379	0.300639	0.688941
949	YIR036W-A	Unknown	2.63961	6.23165	1.91e-09	7.13e-09	1.51869	2.86531	6.54e-06	2.5e-05	0.979183	1.97135	0.017663	0.0316181	0.4598	0.316345	0.688004
950	YJR019C	TES1	2.0858	4.24509	3.1e-11	1.79e-10	1.61301	3.05888	1.9e-09	2.46e-08	1.07349	2.10452	0.00309206	0.00669234	0.720569	0.495754	0.688003
951	YCR007C	YCR007C	1.87117	3.65828	1.45e-07	3.83e-07	1.63542	3.10677	6.38e-07	3.26e-06	1.09321	2.13349	0.00603499	0.0121352	0.849244	0.583194	0.686722
952	YDR425W	SNX41	1.96701	3.90956	2.87e-10	1.29e-09	1.31248	2.48369	1.32e-07	8.08e-07	0.76428	1.69852	0.0153189	0.0278662	0.635286	0.434453	0.683871
953	YIL007C	NAS2	2.01385	4.03858	1.39e-10	6.7e-10	1.54776	2.92363	9.83e-09	9.15e-08	0.992576	1.98973	0.00210731	0.00474615	0.723925	0.492682	0.68057
954	YDL244W	THI13	2.85499	7.235	2.59e-11	1.53e-10	2.31211	4.9661	1.99e-10	4.13e-09	1.74614	3.3546	0.000152737	0.000457519	0.686399	0.463662	0.6755
955	YPR151C	SUE1	4.53841	23.2379	8.95e-16	4.8e-14	3.35156	10.2075	1.46e-13	2.18e-11	2.78016	6.86929	8.17e-09	9.76e-08	0.439262	0.295607	0.672964
956	YER061C	CEM1	3.60536	12.1709	2.51e-10	1.15e-09	2.2688	4.81923	2.15e-07	1.24e-06	1.69596	3.23994	0.00132671	0.0031473	0.395963	0.266203	0.672293
957	YGR031C-A	NAG1	2.28788	4.88339	1.01e-10	5.06e-10	1.35282	2.5541	3.72e-07	2.02e-06	0.778534	1.71539	0.021581	0.0376134	0.523018	0.35127	0.67162
958	YGL237C	HAP2	2.08776	4.25088	2.13e-10	9.83e-10	1.48767	2.80436	5.1e-08	3.58e-07	0.879209	1.83937	0.00596924	0.0120274	0.659714	0.432703	0.655895
959	YMR034C	RCH1	3.62821	12.3652	1.66e-14	3.5e-13	3.28497	9.74709	6.98e-14	1.3e-11	2.67212	6.37364	1.04e-08	1.18e-07	0.78827	0.515451	0.653901
960	YKR106W	GEX2	2.05674	4.16044	1.09e-10	5.41e-10	1.56023	2.949	7.35e-09	7.28e-08	0.921786	1.89446	0.0122103	0.0227467	0.708819	0.45535	0.642407
961	YOR010C	TIR2	2.75378	6.74482	8.76e-07	2.06e-06	2.38931	5.23905	4.48e-06	1.79e-05	1.72495	3.30569	0.00849064	0.016456	0.776753	0.490109	0.630972
962	YLR279W	YLR279W	3.02122	8.11851	3.46e-11	1.97e-10	1.98207	3.95059	2.44e-08	1.95e-07	1.31088	2.48092	0.000706975	0.00179213	0.486615	0.305588	0.627987
963	YGR161C	RTS3	5.30831	39.6243	6.26e-14	9.71e-13	3.09861	8.56594	1.7e-10	3.7e-09	2.40205	5.28552	8.69e-06	3.59e-05	0.216179	0.133391	0.617039
964	YOR019W	YOR019W	3.10752	8.619	1.17e-12	1.03e-11	1.60595	3.04396	5.42e-08	3.78e-07	0.906343	1.87429	0.00790981	0.0154105	0.353168	0.21746	0.615741
965	YPL206C	PGC1	2.11816	4.3414	1.16e-08	3.64e-08	2.03513	4.09861	2.05e-08	1.69e-07	1.32729	2.5093	0.00112215	0.00271617	0.944076	0.577994	0.612233
966	YGR032W	GSC2	4.48811	22.4418	4.36e-14	7.29e-13	2.15671	4.45897	3.51e-09	4.01e-08	1.44665	2.72575	0.00121378	0.00291543	0.198691	0.121459	0.611296
967	YDL057W	YDL057W	2.38208	5.21288	4.4e-13	4.58e-12	1.95423	3.87509	7.86e-12	3.67e-10	1.24363	2.36793	0.000473565	0.00126397	0.743367	0.454247	0.611066
968	YJR020W	YJR020W	1.81401	3.51619	5.97e-09	2.02e-08	1.64559	3.12877	1.81e-08	1.54e-07	0.921329	1.89386	0.0076069	0.0148837	0.889818	0.538612	0.605305
969	YJR148W	BAT2	3.94886	15.4428	2.28e-13	2.66e-12	2.51373	5.71096	2.37e-10	4.7e-09	1.77486	3.42205	3.39e-05	0.000120428	0.369814	0.221596	0.599208
970	YAL019W-A	Unknown	2.7781	6.85947	5.85e-08	1.63e-07	1.95673	3.8818	6.11e-06	2.35e-05	1.20791	2.31003	0.021302	0.0372035	0.565903	0.336764	0.595092
971	YPL036W	PMA2	2.62045	6.14943	7.04e-09	2.34e-08	1.94968	3.86288	4.91e-07	2.58e-06	1.16662	2.24485	0.010471	0.0198735	0.628168	0.36505	0.581134
972	YPL018W	CTF19	4.14798	17.7283	6.41e-13	6.25e-12	3.13639	8.7932	4.73e-11	1.45e-09	2.33171	5.03402	4.7e-06	2.09e-05	0.495999	0.283954	0.57249
973	YJL056C	ZAP1	3.3159	9.9583	1.32e-11	8.39e-11	2.04606	4.12978	2.34e-08	1.88e-07	1.14094	2.20525	0.00381058	0.00805419	0.414707	0.221449	0.533988
974	YIL046W	MET30	3.52985	11.5502	5.01e-13	5.1e-12	3.02493	8.13943	5.53e-12	2.77e-10	2.07866	4.22415	2.98e-06	1.39e-05	0.704698	0.36572	0.518974
975	YHL016C	DUR3	0.499562	1.41378	0.0388389	0.0497138	-0.559738	0.678425	0.0180912	0.0305125	-1.60881	0.327868	6.65e-05	0.000216254	0.479865	0.231908	0.483278
976	YGR087C	PDC6	5.49198	45.0038	1.38e-12	1.18e-11	4.58731	24.0391	1.71e-11	6.62e-10	3.52101	11.4797	2e-06	9.75e-06	0.534156	0.255083	0.477544
977	YLR280C	YLR280C	2.8772	7.34721	2.8e-10	1.26e-09	2.03952	4.11109	2.98e-08	2.3e-07	0.899115	1.86492	0.0164332	0.0296485	0.559545	0.253827	0.453632
978	YGL062W	PYC1	5.38463	41.7769	1.49e-13	1.92e-12	2.90612	7.49598	1.19e-09	1.67e-08	1.73578	3.33059	0.000460371	0.00123504	0.179429	0.0797233	0.444317
979	YOR100C	CRC1	7.38173	166.772	1.76e-17	8.73e-15	5.13121	35.0468	4.76e-15	2.02e-12	3.92173	15.155	8.55e-10	1.8e-08	0.210149	0.0908731	0.432423
980	YPR192W	AQY1	4.2017	18.4008	3.83e-10	1.67e-09	2.96665	7.81717	6.1e-08	4.16e-07	1.60228	3.03622	0.00816205	0.015876	0.424827	0.165004	0.388404
981	YLR142W	PUT1	7.43496	173.04	9.33e-17	1.28e-14	6.21408	74.2377	1.02e-15	9.79e-13	4.61889	24.571	5.13e-10	1.23e-08	0.42902	0.141996	0.330978
982	YDR123C	INO2	1.06579	2.09332	0.000166578	0.000287301	0.81867	1.76378	0.00191181	0.00414389	-1.07093	0.476013	0.00493441	0.0101274	0.842576	0.227396	0.269882
983	YER024W	YAT2	4.95931	31.11	6.58e-20	3.92e-16	3.83931	14.3135	3.36e-18	2e-14	1.9284	3.80634	4.15e-06	1.87e-05	0.460094	0.122351	0.265926
984	YMR251W	GTO3	4.69729	25.9433	3e-10	1.35e-09	3.74613	13.4183	9.79e-09	9.12e-08	1.78765	3.45252	0.00386692	0.00815878	0.517218	0.13308	0.257299
985	YNL142W	MEP2	2.55539	5.87826	4.38e-08	1.24e-07	0.946206	1.9268	0.00334746	0.0068444	-1.24903	0.420731	0.00611744	0.0122803	0.327784	0.0715741	0.218357
986	YAR035W	YAT1	6.43375	86.4472	1.74e-14	3.61e-13	5.55372	46.9716	1.28e-13	1.98e-11	3.03051	8.17098	1.86e-06	9.21e-06	0.543355	0.0945199	0.173956

## Sheet: Supplemental Table S2
Suppemental Table S2. Differential gene expression 48hr vs. log
ORF	Gene	WT_logFC	WT_FC	WT_PValue	WT_FDR	snf1_logFC	snf1_FC	snf1_PValue	snf1_FDR	supp_logFC	supp_FC	supp_PValue	supp_FDR	snf1/WT	supp/WT	supp/snf1
YHR071W	PCL5	3.27194	9.65943	1.3e-11	1.47e-10	2.3647	5.15046	1.85e-09	1.49e-08	4.47457	22.2321	8.04e-10	2.06e-08	0.533205	2.3016	4.31653		Legend
YLL053C	YLL053C	4.0802	16.9146	2.09e-13	5.68e-12	3.08549	8.4884	1.37e-11	2.69e-10	5.16295	35.8265	7.27e-11	3.23e-09	0.501838	2.11808	4.22064		logFC=log2 fold change
YBR047W	FMP23	3.51305	11.4165	5.16e-11	4.62e-10	2.48854	5.61209	6.7e-09	4.45e-08	4.45649	21.9553	4.58e-09	7.81e-08	0.491576	1.92311	3.91214		FC = fold change
YGL184C	STR3	4.31317	19.879	8.4e-08	3.04e-07	3.5036	11.3419	6.89e-07	2.72e-06	5.30019	39.4019	9.23e-06	4.39e-05	0.570549	1.98209	3.474		FDR = false discovery rate
YLL052C	AQY2	3.38736	10.464	6.28e-11	5.47e-10	2.33493	5.04528	1.95e-08	1.12e-07	4.11443	17.3207	1.82e-08	2.29e-07	0.482156	1.65527	3.43306		WT = JS1256
YDL214C	PRR2	4.35999	20.5346	3.36e-10	2.26e-09	1.07445	2.10592	0.00993895	0.0163823	2.76702	6.80699	8.21e-05	0.000301961	0.102554	0.331488	3.23232		snf1 = JS1394
YOL118C	YOL118C	2.40215	5.28592	1.52e-10	1.15e-09	0.778569	1.71543	0.00504028	0.00888881	2.46044	5.50385	5.21e-08	5.5e-07	0.324528	1.04123	3.20844		supp = JS1416
YOR302W	YOR302W	1.41099	2.65919	0.00263899	0.0044661	1.2885	2.44274	0.00397465	0.00716666	2.85165	7.21826	0.000216609	0.000710725	0.9186	2.71445	2.95499		snf1/WT = ratio of FC
YJL089W	SIP4	4.77344	27.3494	2.23e-17	2.21e-14	2.61454	6.1243	1.9e-12	5.95e-11	4.17057	18.008	1.48e-12	2.74e-10	0.223928	0.658442	2.94042		supp/WT = ratio of FC
YBR147W	RTC2	5.03971	32.8931	1.16e-15	1.57e-13	2.9541	7.74948	3.74e-12	1.01e-10	4.4814	22.3376	5.43e-11	2.52e-09	0.235596	0.679098	2.88247		supp/snf1 = increase of suppressor over snf1
YMR175W	SIP18	10.4779	1426.16	3.91e-15	3.69e-13	5.83977	57.2725	1.31e-11	2.61e-10	7.32825	160.703	5.12e-09	8.51e-08	0.0401586	0.112683	2.80594
YDR248C	YDR248C	1.60438	3.04064	3.18e-07	1.02e-06	1.34062	2.5326	1.03e-05	3.04e-05	2.72255	6.60038	3.03e-07	2.34e-06	0.832916	2.17072	2.60617
YMR174C	PAI3	5.70281	52.0855	1.7e-14	9.73e-13	3.1964	9.16666	2.56e-10	2.83e-09	4.54215	23.2982	4.17e-09	7.28e-08	0.175993	0.447307	2.54162
YPR036W-A	SPO24	3.38522	10.4484	2.33e-08	9.63e-08	2.42512	5.37074	1.9e-06	6.73e-06	3.76469	13.5921	7.57e-06	3.71e-05	0.514022	1.30087	2.53076
YHR139C	SPS100	7.94538	246.489	8.59e-09	3.95e-08	5.90134	59.7696	2.43e-07	1.07e-06	7.23616	150.765	3.49e-05	0.00014139	0.242484	0.611649	2.52244
YMR316W	DIA1	1.44394	2.72062	0.000486511	0.000919566	1.16241	2.23831	0.00325431	0.00594891	2.48386	5.59394	0.000268874	0.000861786	0.82272	2.05613	2.49918
YLR080W	EMP46	2.72631	6.6176	1.46e-10	1.11e-09	1.95702	3.88258	1.89e-07	8.49e-07	3.23105	9.38949	5.48e-08	5.71e-07	0.586705	1.41887	2.41836
YAL067C	SEO1	2.65694	6.30694	1.19e-11	1.36e-10	1.49696	2.82246	2.48e-06	8.52e-06	2.71524	6.56705	3.03e-08	3.55e-07	0.447517	1.04124	2.32671
YEL012W	UBC8	3.54038	11.6348	2.3e-13	6.06e-12	2.6073	6.09363	4.21e-11	6.46e-10	3.82183	14.1412	5.61e-10	1.56e-08	0.52374	1.21542	2.32066
YOR036W	PEP12	1.80561	3.49576	2.79e-10	1.91e-09	1.68823	3.22261	1.15e-09	9.92e-09	2.85583	7.2392	6.32e-10	1.72e-08	0.921864	2.07085	2.24638
YKR097W	PCK1	6.78252	110.088	2.54e-12	3.77e-11	2.67379	6.38104	1.59e-06	5.72e-06	3.80456	13.9729	8.81e-06	4.21e-05	0.0579628	0.126924	2.18975
YOR339C	UBC11	2.11856	4.3426	4.01e-11	3.74e-10	0.972327	1.962	0.00143891	0.00283401	2.08414	4.24023	1.19e-07	1.09e-06	0.451803	0.976427	2.16118
YOL047C	LDS2	2.78555	6.895	2.2e-08	9.16e-08	1.88187	3.68553	3.43e-05	9.25e-05	2.99363	7.96473	4.57e-06	2.41e-05	0.534522	1.15515	2.16108
YMR173W-A	YMR173W-A	1.73115	3.31992	1.02e-09	5.91e-09	1.55678	2.94196	3.49e-08	1.85e-07	2.64844	6.26988	1.12e-08	1.58e-07	0.886155	1.88856	2.13119
YIL113W	SDP1	2.14265	4.41573	9.03e-07	2.68e-06	1.41634	2.66908	0.000669353	0.00140777	2.48384	5.59385	5.86e-05	0.000223337	0.604448	1.2668	2.0958
YDR088C	SLU7	1.48557	2.80028	5.63e-05	0.000124225	1.2972	2.45751	0.000311298	0.000702635	2.36259	5.14293	7.46e-05	0.000277696	0.877597	1.83658	2.09274
YIR017W-A	Unknown	2.77362	6.83822	7.62e-08	2.79e-07	2.28908	4.88745	6.39e-07	2.54e-06	3.34883	10.1882	2.07e-06	1.22e-05	0.714726	1.4899	2.08457
YDR272W	GLO2	2.48787	5.6095	1.1e-09	6.33e-09	1.86191	3.6349	1.04e-07	4.96e-07	2.88629	7.39365	2.53e-07	2.04e-06	0.64799	1.31806	2.03407
YIL165C	YIL165C	1.33995	2.53143	9.68e-06	2.43e-05	0.824225	1.77058	0.00253886	0.00474898	1.84674	3.59687	3.28e-05	0.000134243	0.69944	1.42089	2.03146
YMR173W	DDR48	1.54496	2.91796	4.22e-08	1.66e-07	1.42001	2.67587	4.39e-07	1.83e-06	2.44055	5.4285	9.28e-08	8.84e-07	0.917034	1.86037	2.02868
YIR017C	MET28	2.71309	6.55722	6.9e-08	2.55e-07	2.30367	4.93711	4.07e-07	1.71e-06	3.31749	9.96927	1.64e-06	1e-05	0.752927	1.52035	2.01925
YIL136W	OM45	6.01974	64.8816	3.94e-16	1.07e-13	3.48573	11.2024	1.35e-12	4.65e-11	4.49944	22.6186	2.22e-10	7.38e-09	0.172659	0.348614	2.01909
YER175C	TMT1	2.82716	7.09678	4.27e-08	1.67e-07	2.13579	4.39477	1.88e-06	6.66e-06	3.13742	8.79949	9.61e-06	4.55e-05	0.619263	1.23993	2.00227
YOL052C-A	DDR2	8.44357	348.152	3.14e-16	1.06e-13	5.60925	48.815	6.76e-14	6.19e-12	6.598	96.8717	9.31e-11	3.77e-09	0.140212	0.278246	1.98447
YJR035W	RAD26	0.918941	1.89073	3.02e-05	6.95e-05	0.769646	1.70485	0.000729728	0.00152184	1.74006	3.34049	2.76e-06	1.56e-05	0.901691	1.76677	1.9594
YER069W	ARG5,6	1.2731	2.41681	0.000754358	0.00138025	1.13283	2.19289	0.00202252	0.00387199	2.09486	4.27183	0.000517296	0.00152645	0.90735	1.76755	1.94804
YOL119C	MCH4	2.27334	4.8344	1.02e-10	8.2e-10	1.00958	2.01333	4.05e-05	0.000107762	1.96611	3.90712	9.91e-07	6.45e-06	0.416458	0.808192	1.94063
YLR213C	CRR1	1.34859	2.54663	5.89e-07	1.79e-06	0.85512	1.80891	0.00299798	0.00552275	1.80338	3.49036	2.94e-06	1.65e-05	0.710315	1.37058	1.92954
YIR034C	LYS1	1.10304	2.14807	9.1e-06	2.29e-05	0.992819	1.99007	6.54e-05	0.000167489	1.90928	3.7562	9.97e-07	6.47e-06	0.926446	1.74864	1.88747
YBR256C	RIB5	0.898055	1.86355	0.000467335	0.00088529	0.871152	1.82912	0.000645571	0.00136209	1.78517	3.44659	3.57e-05	0.000144443	0.981525	1.84947	1.88429
YAL055W	PEX22	1.83351	3.56403	5.5e-08	2.1e-07	1.00533	2.0074	0.000448632	0.000980271	1.91873	3.7809	2.35e-05	0.000101282	0.563237	1.06085	1.88348
YGR008C	STF2	3.58963	12.0389	2.39e-13	6.18e-12	3.20784	9.23966	1.4e-12	4.76e-11	4.11369	17.3118	2.2e-10	7.38e-09	0.767485	1.43799	1.87365
YLR174W	IDP2	5.1979	36.7049	1.37e-07	4.74e-07	2.79441	6.93749	0.000258623	0.000592504	3.68545	12.8657	0.00138493	0.00355921	0.189007	0.350516	1.85451
YKL107W	YKL107W	3.14223	8.82888	3.31e-07	1.05e-06	2.19512	4.57927	0.000170461	0.000402773	3.07333	8.41713	0.000187556	0.000624348	0.518669	0.953363	1.8381
YDR533C	HSP31	4.16224	17.9044	3.56e-14	1.57e-12	3.97574	15.7332	7.02e-14	6.33e-12	4.84208	28.6822	3.81e-11	1.95e-09	0.878733	1.60197	1.82304
YDL114W-A	YDL114W-A	1.59159	3.01382	2.13e-05	5.06e-05	0.972171	1.96179	0.0184455	0.0287703	1.83256	3.56168	0.000840573	0.00231839	0.650931	1.18178	1.81552
YJR078W	BNA2	4.90601	29.9817	1.81e-16	8.99e-14	3.77671	13.7058	8.32e-15	1.5e-12	4.62313	24.6433	3.31e-12	4.1e-10	0.457138	0.821945	1.79803
YGR067C	YGR067C	5.41536	42.6763	1.23e-05	3.03e-05	3.85933	14.5136	0.00047157	0.00102437	4.70542	26.09	0.00516327	0.0113485	0.340086	0.611346	1.79762
YLR025W	SNF7	0.723492	1.65117	0.00644944	0.0103497	0.71214	1.63823	0.00845935	0.0141314	1.55586	2.94009	0.000457163	0.0013708	0.992162	1.78061	1.79468
YNL036W	NCE103	3.64366	12.4983	4.21e-07	1.32e-06	2.21365	4.63847	0.00013742	0.000331412	3.05507	8.31127	0.00073869	0.00207293	0.371128	0.664992	1.79181
YGR256W	GND2	7.36811	165.204	2.03e-13	5.6e-12	4.58275	23.9633	1.39e-10	1.68e-09	5.40619	42.4059	6.47e-08	6.54e-07	0.145052	0.256688	1.76962
YMR040W	YET2	3.3747	10.3725	3.07e-14	1.45e-12	3.22081	9.32313	8.92e-14	7.81e-12	4.02614	16.2925	1.61e-11	1.18e-09	0.898828	1.57074	1.74754
YBR255W	MTC4	1.01237	2.01722	1.18e-06	3.42e-06	0.667864	1.58872	0.00332714	0.00607644	1.46422	2.75914	5.67e-06	2.89e-05	0.78758	1.3678	1.73671
YIL117C	PRM5	0.861655	1.81712	0.000541568	0.00101557	0.651703	1.57102	0.00631588	0.0108679	1.44337	2.71956	0.000167563	0.000566024	0.864566	1.49663	1.73107
YGL249W	ZIP2	0.956052	1.93999	3.31e-05	7.58e-05	0.908612	1.87724	0.000401019	0.000885664	1.69943	3.24773	1.47e-06	9.04e-06	0.967652	1.67409	1.73006
YMR118C	SHH3	3.66441	12.6794	3.11e-08	1.25e-07	1.44619	2.72487	0.00415604	0.00745543	2.23323	4.70185	0.00194366	0.00479829	0.214906	0.370827	1.72553
YOR185C	GSP2	2.9152	7.5433	1.14e-07	4.02e-07	1.4076	2.65295	0.000737406	0.00153678	2.19208	4.56964	0.000739504	0.00207424	0.351697	0.605788	1.72247
YDL115C	IWR1	1.74735	3.3574	5.05e-07	1.56e-06	1.55862	2.94571	3.52e-06	1.17e-05	2.34206	5.07026	6.61e-06	3.32e-05	0.877378	1.51017	1.72123
YMR096W	SNZ1	4.31125	19.8525	1.27e-14	8.23e-13	4.20855	18.4885	1.69e-14	2.45e-12	4.98712	31.7157	1.51e-11	1.13e-09	0.931293	1.59757	1.71543
YOL126C	MDH2	1.05565	2.07865	0.00120424	0.00213513	-2.44208	0.184019	1.23e-07	5.77e-07	-1.66525	0.315289	0.000238615	0.000775237	0.0885279	0.15168	1.71336
YLR271W	CMG1	2.77183	6.82973	1.76e-07	5.94e-07	2.63797	6.22456	5.37e-07	2.18e-06	3.4127	10.6494	1.28e-05	5.88e-05	0.911391	1.55927	1.71087
YLR040C	AFB1	0.831963	1.78011	7.85e-05	0.00016803	0.736233	1.66582	0.00105521	0.00213148	1.49407	2.81682	4.85e-06	2.53e-05	0.935798	1.58239	1.69095
YMR311C	GLC8	2.30704	4.94867	1.55e-06	4.4e-06	1.83264	3.56187	2.78e-05	7.62e-05	2.58287	5.9913	0.000137432	0.000473378	0.719763	1.21069	1.68206
YMR188C	MRPS17	1.23745	2.35781	6.22e-05	0.000135807	0.875125	1.83417	0.00310862	0.00570186	1.62527	3.08501	0.000449465	0.00135317	0.77791	1.30842	1.68197
YHR195W	NVJ1	1.53961	2.90716	1.11e-07	3.93e-07	1.10567	2.15199	1.73e-05	4.92e-05	1.85325	3.61314	5.14e-06	2.65e-05	0.740235	1.24284	1.67898
YML118W	NGL3	4.37736	20.7834	7.88e-12	9.65e-11	3.04872	8.27475	3.1e-09	2.29e-08	3.78648	13.7989	2.5e-07	2.01e-06	0.398143	0.663937	1.66759
YDL065C	PEX19	2.12675	4.36732	5.02e-06	1.31e-05	2.00044	4.00122	1.3e-05	3.78e-05	2.73333	6.64987	9.68e-05	0.000349615	0.916175	1.52265	1.66196
YJR156C	THI11	2.61705	6.13493	1.11e-10	8.77e-10	1.69497	3.23771	3.76e-06	1.24e-05	2.41834	5.34557	7.01e-07	4.75e-06	0.527749	0.871334	1.65104
YML128C	MSC1	3.75536	13.5044	3.45e-07	1.1e-06	2.15342	4.4488	0.000203325	0.000472916	2.87662	7.34427	0.00130893	0.00339763	0.329434	0.543843	1.65084
YDL238C	GUD1	1.51301	2.85406	8.02e-10	4.8e-09	0.85299	1.80624	0.000642503	0.00135609	1.57143	2.972	2.79e-06	1.58e-05	0.632868	1.04132	1.6454
YOR053W	YOR053W	2.39769	5.2696	1.21e-11	1.38e-10	1.78432	3.44455	6.17e-09	4.16e-08	2.4868	5.60532	1.88e-08	2.37e-07	0.653664	1.06371	1.6273
YOR257W	CDC31	1.82615	3.54588	1.07e-05	2.68e-05	1.77888	3.4316	2.06e-05	5.8e-05	2.47968	5.57775	9.27e-05	0.000336307	0.967769	1.57302	1.62541
YLR356W	ATG33	3.12723	8.73753	2.42e-14	1.24e-12	1.39186	2.62416	2.81e-08	1.53e-07	2.08042	4.22932	8.72e-08	8.42e-07	0.300332	0.48404	1.61168
YKL041W	VPS24	1.23862	2.35973	3.96e-05	8.96e-05	0.931895	1.90778	0.00111743	0.00224694	1.61672	3.06677	0.000294258	0.000933596	0.808474	1.29963	1.60751
YGL090W	LIF1	1.0291	2.04075	0.00036459	0.000703417	0.817915	1.76286	0.00644512	0.0110711	1.49309	2.81492	0.000631381	0.00181808	0.86383	1.37936	1.59679
YER185W	PUG1	2.29327	4.90165	1.4e-06	4e-06	0.93665	1.91408	0.0268625	0.0405596	1.60444	3.04079	0.00385821	0.0087649	0.390496	0.620359	1.58864
YBR105C	VID24	2.63871	6.22773	2.62e-13	6.67e-12	2.43296	5.40001	1.05e-12	3.83e-11	3.09983	8.57316	9.66e-11	3.83e-09	0.867091	1.37661	1.58762
YIR038C	GTT1	2.8033	6.98035	8.38e-08	3.04e-07	1.06133	2.08686	0.00427008	0.00763918	1.72368	3.30279	0.00278502	0.00657272	0.298962	0.473155	1.58266
YOR194C	TOA1	0.815588	1.76002	0.000399781	0.000764866	0.578075	1.49286	0.0133192	0.0214085	1.24005	2.36206	0.000446213	0.00134542	0.848207	1.34207	1.58224
YAL015C	NTG1	0.633028	1.55082	0.00394527	0.00649938	0.584758	1.49979	0.0170299	0.0267446	1.24529	2.37067	0.000170075	0.00057304	0.967095	1.52866	1.58067
YHL035C	VMR1	2.62352	6.1625	6.51e-08	2.42e-07	1.01562	2.02177	0.00461873	0.00821151	1.67161	3.1857	0.00199869	0.00491783	0.328076	0.516948	1.5757
YOL163W	YOL163W	2.18614	4.55087	4.95e-08	1.91e-07	1.27666	2.42277	0.000625672	0.00132432	1.92837	3.80624	5.66e-05	0.000216611	0.532376	0.836376	1.57103
YGL041W-A	YGL041W-A	0.602552	1.5184	0.0161343	0.0242402	0.600338	1.51607	0.0303609	0.045404	1.24854	2.37601	0.00217079	0.00528015	0.998467	1.56481	1.56722
YDR380W	ARO10	1.91973	3.78353	2.31e-10	1.63e-09	0.948982	1.93051	0.000146666	0.000351262	1.59216	3.015	2.11e-05	9.2e-05	0.51024	0.796875	1.56177
YKL065W-A	YKL065W-A	5.98201	63.2068	7.82e-10	4.7e-09	3.74147	13.3751	2.97e-06	1e-05	4.38454	20.8871	6.61e-05	0.000248688	0.211608	0.330457	1.56165
YIL164C	NIT1	1.08914	2.12748	6.12e-05	0.000133911	0.720764	1.64805	0.00443294	0.00789938	1.36276	2.57177	0.000384926	0.00118097	0.774653	1.20883	1.56049
YKL218C	SRY1	2.06773	4.19226	2.06e-11	2.12e-10	1.58447	2.99897	1.93e-09	1.54e-08	2.21362	4.63837	1.08e-08	1.55e-07	0.715358	1.10641	1.54666
YER162C	RAD4	2.86651	7.29301	7.53e-09	3.5e-08	2.20591	4.61366	4.37e-07	1.82e-06	2.82769	7.09935	9.93e-06	4.68e-05	0.632614	0.973446	1.53877
YDR196C	CAB5	0.696069	1.62008	0.00135839	0.00238993	0.62705	1.5444	0.00613841	0.0105962	1.248	2.37511	0.000234045	0.000761639	0.953286	1.46604	1.53788
YCR005C	CIT2	3.3734	10.3632	4.32e-11	3.96e-10	2.85198	7.21989	5.53e-10	5.41e-09	3.46758	11.0623	8.85e-08	8.51e-07	0.696683	1.06746	1.5322
YFL059W	SNZ3	2.46112	5.50644	8.82e-09	4.04e-08	0.685552	1.60832	0.0318772	0.0473268	1.29975	2.46187	0.0026729	0.00634334	0.292079	0.447089	1.53071
YNL215W	IES2	2.12145	4.35132	8.15e-07	2.43e-06	1.67196	3.18648	2.4e-05	6.67e-05	2.28124	4.86094	0.000118854	0.000419334	0.7323	1.11712	1.52549
YNL208W	YNL208W	1.94052	3.83844	2.2e-10	1.56e-09	1.44235	2.71764	3.52e-07	1.5e-06	2.04638	4.13069	4.9e-06	2.56e-05	0.708005	1.07614	1.51996
YKR076W	ECM4	3.51795	11.4554	4.15e-10	2.69e-09	1.51616	2.86028	0.000208728	0.000484914	2.11416	4.32937	0.000186238	0.000621196	0.249689	0.377934	1.51362
YJL038C	LOH1	1.97013	3.91803	1.37e-10	1.06e-09	1.91701	3.77639	4.1e-09	2.92e-08	2.51367	5.71073	4.99e-09	8.36e-08	0.963849	1.45755	1.51222
YLR046C	YLR046C	1.1856	2.27459	2.89e-06	7.86e-06	0.609802	1.52605	0.00787877	0.0132658	1.19129	2.28357	0.000401991	0.00122449	0.670913	1.00395	1.49639
YER020W	GPA2	2.59042	6.02272	1.06e-12	1.99e-11	1.63343	3.1025	2.52e-09	1.92e-08	2.20763	4.61916	6.18e-08	6.28e-07	0.515133	0.766956	1.48885
YIL101C	XBP1	3.31361	9.94248	2.27e-08	9.41e-08	1.56938	2.96778	0.000336068	0.000753683	2.14043	4.40895	0.00101117	0.00272207	0.298495	0.443445	1.4856
YOL016C	CMK2	1.2985	2.45973	4.87e-05	0.000108433	0.949894	1.93173	0.00121489	0.00242652	1.51961	2.86714	0.000805491	0.00223509	0.785344	1.16563	1.48423
YDL085W	NDE2	5.40759	42.4468	2.4e-09	1.26e-08	3.38875	10.4741	1.75e-06	6.24e-06	3.95824	15.5435	8.32e-05	0.000305562	0.246758	0.366188	1.484
YOL155C	HPF1	2.80406	6.98405	2.99e-10	2.04e-09	1.25658	2.38929	2.72e-05	7.47e-05	1.82451	3.54186	6.28e-05	0.000237306	0.342107	0.507135	1.48239
YGR102C	GTF1	3.18653	9.10416	6.9e-13	1.43e-11	2.20683	4.61659	4.95e-10	4.91e-09	2.77409	6.84046	2.09e-08	2.57e-07	0.507086	0.751356	1.48171
YNR034W-A	EGO4	9.18539	582.207	1.68e-15	2.09e-13	8.98665	507.283	2.08e-15	5.63e-13	9.55037	749.806	1.83e-11	1.25e-09	0.87131	1.28787	1.47808
YDL182W	LYS20	2.19106	4.56642	1.62e-10	1.21e-09	1.71159	3.27521	8.34e-09	5.34e-08	2.27318	4.83387	3.38e-07	2.57e-06	0.717239	1.05857	1.47589
YDR358W	GGA1	1.97411	3.92886	1.66e-09	9.12e-09	1.64115	3.11915	5.27e-08	2.71e-07	2.19755	4.58701	4.15e-07	3.05e-06	0.793908	1.16752	1.4706
YCL033C	MXR2	1.90428	3.74321	2.42e-09	1.27e-08	1.09464	2.13559	2.37e-05	6.58e-05	1.64765	3.13323	1.2e-05	5.57e-05	0.570524	0.837043	1.46715
YJR154W	YJR154W	2.60854	6.09884	2.2e-09	1.17e-08	2.51455	5.7142	4.3e-09	3.04e-08	3.06146	8.34818	1.87e-07	1.57e-06	0.936932	1.36881	1.46095
YML042W	CAT2	5.04734	33.0676	6.68e-15	5.31e-13	2.03072	4.08609	2.18e-08	1.23e-07	2.57035	5.93952	4.02e-07	2.97e-06	0.123568	0.179618	1.4536
YNL093W	YPT53	4.338	20.224	5.48e-09	2.64e-08	3.67745	12.7945	1.03e-07	4.93e-07	4.21693	18.5961	5.41e-06	2.77e-05	0.632637	0.919506	1.45345
YIL059C	YIL059C	1.71815	3.29014	3.93e-07	1.23e-06	1.56664	2.96214	4.11e-06	1.34e-05	2.10462	4.30085	9.71e-06	4.59e-05	0.900309	1.3072	1.45194
YNL117W	MLS1	6.73139	106.255	4.14e-12	5.72e-11	3.42224	10.7201	7.77e-08	3.83e-07	3.95443	15.5025	7.96e-06	3.88e-05	0.10089	0.145898	1.44612
YHL040C	ARN1	4.82286	28.3026	7.14e-10	4.36e-09	2.61469	6.1249	2.38e-06	8.24e-06	3.14356	8.837	0.000105404	0.000376118	0.216408	0.312233	1.4428
YJR094C	IME1	2.09323	4.26701	3.94e-06	1.05e-05	2.0349	4.09794	2.02e-05	5.69e-05	2.56357	5.91169	2.71e-05	0.000114303	0.960376	1.38544	1.4426
YER150W	SPI1	7.72699	211.864	1.45e-15	1.88e-13	6.88316	118.042	6.35e-15	1.34e-12	7.41129	170.224	3.65e-11	1.91e-09	0.557163	0.803461	1.44206
YGL059W	PKP2	1.37983	2.60237	1.02e-07	3.62e-07	1.15796	2.23142	2.2e-06	7.66e-06	1.67701	3.19764	2.64e-06	1.51e-05	0.857456	1.22874	1.43301
YIL037C	PRM2	1.29498	2.45373	1.63e-05	3.95e-05	1.26738	2.40724	5.06e-05	0.000132368	1.7863	3.44928	5.49e-05	0.000210933	0.981054	1.40573	1.43287
YPL181W	CTI6	1.25299	2.38335	1.08e-05	2.7e-05	1.16152	2.23692	3.66e-05	9.81e-05	1.67691	3.19743	7.12e-05	0.000265929	0.938564	1.34157	1.42939
YBL075C	SSA3	5.87139	58.5416	1.27e-14	8.23e-13	1.0749	2.10658	0.000412821	0.000909368	1.58672	3.00365	0.000450061	0.00135359	0.0359843	0.0513081	1.42585
YNL333W	SNZ2	2.12997	4.37708	3.06e-07	9.83e-07	0.877423	1.83709	0.0124394	0.0201358	1.38924	2.6194	0.00352698	0.00811151	0.419707	0.598435	1.42584
YDR059C	UBC5	2.81324	7.02862	8.08e-08	2.94e-07	1.40577	2.64959	0.000532588	0.00114274	1.91015	3.75849	0.00136401	0.00350998	0.376972	0.534741	1.41852
YHL021C	AIM17	4.42387	21.4644	1.29e-09	7.33e-09	2.82308	7.07674	5.49e-07	2.22e-06	3.32168	9.99828	4.23e-05	0.000168308	0.329697	0.465808	1.41284
YPR192W	AQY1	3.95908	15.5526	8.98e-10	5.31e-09	1.76116	3.3897	0.000525331	0.0011288	2.25963	4.78868	0.00043644	0.00131863	0.217951	0.307903	1.41272
YHR096C	HXT5	6.07831	67.5699	6.05e-08	2.28e-07	3.66896	12.7194	1.71e-05	4.88e-05	4.16575	17.9479	0.000999473	0.00269423	0.188241	0.265621	1.41106
YOR381W	FRE3	2.24021	4.72465	1.07e-09	6.16e-09	1.67028	3.18277	1.84e-07	8.29e-07	2.16618	4.48833	1.7e-06	1.03e-05	0.673652	0.949981	1.4102
YOR054C	VHS3	2.05951	4.16845	2.18e-10	1.55e-09	1.59792	3.02707	1.64e-08	9.63e-08	2.09317	4.26684	2.44e-07	1.98e-06	0.726186	1.0236	1.40956
YER053C	PIC2	2.44482	5.44458	1.71e-09	9.35e-09	1.45128	2.73451	3.35e-06	1.12e-05	1.9355	3.82512	2.65e-05	0.00011229	0.502243	0.702554	1.39883
YPL180W	TCO89	0.717462	1.64429	0.000810101	0.00147543	0.502511	1.41668	0.0256619	0.0389344	0.981174	1.97407	0.00185993	0.00462226	0.861575	1.20056	1.39345
YDL130W-A	STF1	4.24064	18.9042	5.06e-14	1.99e-12	2.14328	4.41764	2.91e-09	2.17e-08	2.621	6.15178	1.76e-07	1.5e-06	0.233686	0.325419	1.39255
YDR085C	AFR1	2.32347	5.00535	3.26e-12	4.65e-11	1.98459	3.95751	5.37e-11	7.97e-10	2.45348	5.47737	3.07e-09	5.77e-08	0.790656	1.0943	1.38405
YCR007C	YCR007C	2.63674	6.21925	4.25e-10	2.75e-09	1.83162	3.55936	4.23e-07	1.77e-06	2.30016	4.92512	3.08e-06	1.72e-05	0.572313	0.791916	1.38371
YHL019W-A	Unknown	1.00335	2.00465	1.48e-05	3.61e-05	0.75498	1.68761	0.00348505	0.00633955	1.22091	2.33094	0.000313918	0.000990146	0.841847	1.16277	1.38121
YHL016C	DUR3	1.44628	2.72504	2.32e-06	6.39e-06	-1.37434	0.385728	2.29e-05	6.4e-05	-0.914235	0.530625	0.00628561	0.0135234	0.14155	0.194722	1.37565
YBL094C	YBL094C	1.3896	2.62006	3.71e-05	8.42e-05	0.75363	1.68603	0.0252256	0.0383116	1.21192	2.31645	0.00625826	0.0134912	0.643508	0.884121	1.37391
YPR098C	YPR098C	2.12572	4.36422	3.87e-12	5.4e-11	1.25742	2.39067	4.25e-07	1.78e-06	1.71501	3.28298	6.8e-06	3.39e-05	0.547789	0.752249	1.37325
YDR453C	TSA2	4.85291	28.8983	1.9e-11	1.99e-10	2.32468	5.00953	9e-07	3.45e-06	2.78003	6.86866	3.2e-05	0.000132118	0.17335	0.237684	1.37112
YMR053C	STB2	1.68538	3.21625	4.12e-05	9.27e-05	0.920621	1.89293	0.0248198	0.0377337	1.37358	2.59113	0.009705	0.0198639	0.588551	0.805634	1.36884
YGL121C	GPG1	5.38394	41.7569	1.63e-13	4.81e-12	5.20409	36.8627	2.07e-13	1.34e-11	5.65614	50.4277	6.45e-10	1.75e-08	0.882793	1.20765	1.36799
YMR232W	FUS2	1.48146	2.7923	1.29e-06	3.73e-06	1.12976	2.18823	0.000136953	0.000330552	1.58002	2.98975	0.000105945	0.000377595	0.783665	1.07071	1.36628
YNL013C	YNL013C	5.21445	37.1284	2.06e-13	5.66e-12	3.23269	9.4002	7.24e-09	4.73e-08	3.68201	12.835	3.16e-07	2.42e-06	0.253181	0.345692	1.36539
YBR295W	PCA1	1.39974	2.63854	1.69e-07	5.72e-07	0.559288	1.47354	0.0167063	0.0262849	1.00802	2.01115	0.00229304	0.00553904	0.558469	0.762221	1.36484
YPL088W	YPL088W	1.43089	2.69614	0.000102864	0.000216647	0.918769	1.8905	0.00795805	0.0133765	1.36529	2.57629	0.00566431	0.0123404	0.701189	0.955548	1.36275
YJL043W	YJL043W	2.18277	4.54024	1.02e-08	4.59e-08	1.77957	3.43324	7.92e-06	2.42e-05	2.22456	4.67369	3.84e-06	2.08e-05	0.756179	1.02939	1.36131
YNR014W	YNR014W	3.27018	9.64768	1.99e-12	3.18e-11	3.02569	8.14373	1.02e-11	2.17e-10	3.46766	11.0629	4.15e-09	7.26e-08	0.844113	1.14669	1.35846
YPL223C	GRE1	8.3807	333.306	1.51e-10	1.15e-09	5.35437	40.9096	3.28e-08	1.76e-07	5.78956	55.3136	1.72e-05	7.66e-05	0.122739	0.165955	1.3521
YDL110C	TMA17	1.15317	2.22402	1.4e-05	3.43e-05	0.73978	1.66992	0.00253507	0.00474339	1.17444	2.25705	0.00120637	0.00317011	0.750859	1.01485	1.35159
YGL045W	RIM8	3.12877	8.74687	7.97e-12	9.74e-11	2.50844	5.69004	2.61e-10	2.88e-09	2.94303	7.69024	4.94e-08	5.24e-07	0.650523	0.8792	1.35153
YDL013W	SLX5	1.17809	2.26278	4.77e-07	1.48e-06	0.947245	1.92819	2.26e-05	6.32e-05	1.38083	2.60418	1.76e-05	7.82e-05	0.852133	1.15088	1.35059
YNL015W	PBI2	3.19478	9.15638	1.24e-08	5.48e-08	1.50204	2.83242	0.000198055	0.000461199	1.93411	3.82142	0.00112883	0.00300215	0.309339	0.417351	1.34917
YMR201C	RAD14	2.12875	4.37338	1.29e-08	5.68e-08	1.65556	3.15046	1.35e-06	4.93e-06	2.07491	4.21319	1.41e-05	6.41e-05	0.720371	0.96337	1.33732
YOR064C	YNG1	1.79465	3.46931	8.54e-09	3.94e-08	1.52825	2.88436	4.86e-07	2e-06	1.94663	3.85472	2.64e-06	1.51e-05	0.831392	1.11109	1.33642
YIL060W	YIL060W	1.81518	3.51904	6.07e-08	2.28e-07	1.73372	3.32585	3.66e-07	1.56e-06	2.1497	4.43735	2.7e-06	1.54e-05	0.945102	1.26096	1.3342
YJR095W	SFC1	6.83343	114.042	1.27e-10	9.83e-10	3.94773	15.4306	1.25e-06	4.63e-06	4.36254	20.571	4.93e-05	0.000193232	0.135306	0.180381	1.33313
YOL048C	RRT8	1.84481	3.59207	2.9e-05	6.71e-05	1.08502	2.1214	0.00617689	0.0106534	1.49679	2.82214	0.00904756	0.0186947	0.59058	0.785658	1.33032
YPL135W	ISU1	3.37611	10.3827	4.89e-13	1.09e-11	2.56048	5.89902	4.04e-11	6.26e-10	2.96923	7.83119	1.24e-08	1.71e-07	0.568159	0.754254	1.32754
YBR230W-A	YBR230W-A	2.20432	4.60856	6.25e-09	2.97e-08	1.39061	2.6219	1.79e-05	5.09e-05	1.79716	3.47535	5.01e-05	0.000195899	0.568919	0.754107	1.32551
YDR494W	RSM28	1.68479	3.21494	1.34e-07	4.66e-07	1.04676	2.06588	0.000152653	0.000363583	1.45107	2.7341	0.000250297	0.000808777	0.642588	0.850438	1.32346
YMR114C	YMR114C	3.87054	14.6268	1.14e-10	9.03e-10	3.23855	9.43846	1.92e-09	1.54e-08	3.63796	12.449	7.16e-07	4.83e-06	0.645287	0.851113	1.31897
YLR034C	SMF3	1.13287	2.19295	3.75e-05	8.52e-05	0.674128	1.59563	0.00612735	0.0105858	1.06893	2.09787	0.00346396	0.00799128	0.72762	0.956644	1.31476
YMR250W	GAD1	4.72753	26.4928	6.23e-13	1.34e-11	2.36345	5.146	2.2e-08	1.24e-07	2.75686	6.75923	2.37e-06	1.37e-05	0.194241	0.255134	1.31349
YNL092W	YNL092W	2.05447	4.15391	1.96e-06	5.44e-06	1.53825	2.90441	0.000354024	0.0007889	1.93143	3.81434	0.000362337	0.00112149	0.699201	0.918253	1.31329
YER184C	TOG1	1.19837	2.2948	0.00210214	0.00361095	1.03308	2.04639	0.0100065	0.0164846	1.42619	2.68736	0.0107592	0.0217376	0.891753	1.17106	1.31322
YNR064C	YNR064C	3.1328	8.77135	1.51e-10	1.14e-09	1.77	3.41055	1.62e-05	4.64e-05	2.15719	4.46046	2.29e-05	9.91e-05	0.388828	0.508526	1.30784
YDR406W-A	Unknown	3.21533	9.28775	1.05e-08	4.68e-08	2.56557	5.9199	4.84e-06	1.56e-05	2.95053	7.73032	3.05e-05	0.000126488	0.637388	0.832313	1.30582
YLR214W	FRE1	1.52084	2.86959	1.02e-05	2.56e-05	0.8549	1.80863	0.00454506	0.00808976	1.23972	2.36153	0.00470446	0.01045	0.630276	0.822952	1.3057
YPL135C-A	Unknown	3.43781	10.8364	1.71e-12	2.85e-11	2.68376	6.4253	8.68e-11	1.15e-09	3.06821	8.3873	3.12e-08	3.65e-07	0.59294	0.773996	1.30535
YKL220C	FRE2	2.61305	6.11795	6.73e-11	5.76e-10	0.591417	1.50673	0.0240192	0.0366101	0.974905	1.96551	0.00485399	0.0107441	0.24628	0.32127	1.30449
YNL195C	YNL195C	8.16208	286.438	1.53e-09	8.47e-09	4.83478	28.5374	6.81e-07	2.7e-06	5.21507	37.1444	0.000145175	0.000496597	0.0996286	0.129677	1.3016
YER158C	YER158C	2.35805	5.12676	3.1e-10	2.1e-09	1.88708	3.69885	1.07e-08	6.64e-08	2.26681	4.81258	7.31e-07	4.9e-06	0.721479	0.938718	1.3011
YKR053C	YSR3	1.20278	2.30183	0.000615248	0.00114543	0.795459	1.73563	0.0223688	0.034323	1.17453	2.25719	0.0155705	0.0297992	0.754022	0.980607	1.3005
YHR097C	YHR097C	3.43791	10.8371	6.42e-11	5.54e-10	2.06467	4.18337	1.65e-07	7.52e-07	2.44367	5.44025	8.78e-06	4.2e-05	0.386023	0.502002	1.30045
YOR376W-A	YOR376W-A	2.94763	7.71479	5.41e-12	7.12e-11	2.63914	6.22962	1.02e-10	1.33e-09	3.01626	8.0907	4.03e-09	7.14e-08	0.80749	1.04873	1.29875
YLR286W-A	Unknown	2.6924	6.46386	3.56e-08	1.41e-07	2.05689	4.16087	1.48e-06	5.36e-06	2.43372	5.40286	6.51e-05	0.000245391	0.643713	0.835856	1.29849
YJL163C	YJL163C	2.34695	5.08748	1.11e-07	3.95e-07	1.35187	2.55244	0.000252162	0.00057904	1.7277	3.312	0.00087365	0.00240183	0.501709	0.65101	1.29758
YIR027C	DAL1	3.63702	12.4409	5.33e-12	7.03e-11	2.65621	6.30377	1.49e-09	1.25e-08	3.02653	8.14846	1.28e-07	1.15e-06	0.506698	0.654975	1.29263
YBR117C	TKL2	6.52789	92.2764	1.58e-10	1.18e-09	3.96065	15.5695	9.8e-08	4.73e-07	4.32789	20.0828	2.95e-05	0.000122881	0.168727	0.217638	1.28988
YDR070C	FMP16	5.27443	38.7044	1.68e-11	1.81e-10	3.52026	11.4737	7.66e-09	4.98e-08	3.88715	14.7962	2.11e-06	1.24e-05	0.296445	0.382286	1.28957
YFR047C	BNA6	2.57521	5.95959	1.02e-12	1.95e-11	2.27955	4.85528	7.89e-12	1.83e-10	2.64526	6.25608	7.42e-09	1.16e-07	0.8147	1.04975	1.28851
YFL030W	AGX1	6.32187	79.9966	1.27e-13	4.07e-12	3.71768	13.1563	2.48e-10	2.75e-09	4.07912	16.902	1.88e-07	1.58e-06	0.164461	0.211283	1.2847
YER039C	HVG1	3.04363	8.24561	6.13e-16	1.18e-13	1.51873	2.86538	6.22e-10	5.92e-09	1.87757	3.67456	4.08e-08	4.52e-07	0.347504	0.445638	1.2824
YPL170W	DAP1	1.2024	2.30122	2.51e-07	8.22e-07	0.704427	1.6295	0.00213085	0.0040598	1.06014	2.08513	0.000818827	0.00226352	0.708103	0.9061	1.27962
YPL166W	ATG29	1.67774	3.19926	1.31e-08	5.75e-08	0.967606	1.95559	0.000915338	0.00186834	1.31937	2.49557	0.000198252	0.000655919	0.611265	0.780048	1.27612
YHL047C	ARN2	3.25785	9.56557	4.57e-13	1.03e-11	0.914668	1.88513	0.000244272	0.000562004	1.26237	2.3989	0.000643327	0.00184801	0.197075	0.250785	1.27254
YOR055W	YOR055W	1.69168	3.23033	2.35e-05	5.54e-05	1.15273	2.22333	0.00339606	0.00619282	1.49616	2.8209	0.00418398	0.00942583	0.688269	0.873256	1.26877
YLR090W	XDJ1	0.894826	1.85939	7.51e-05	0.000161546	0.669328	1.59033	0.00287479	0.00532879	1.00959	2.01334	0.00117539	0.00310517	0.8553	1.0828	1.26598
YLR037C	PAU23	3.03929	8.22087	1.65e-12	2.78e-11	2.21447	4.6411	6.98e-09	4.59e-08	2.55224	5.86542	5.3e-08	5.58e-07	0.564551	0.713479	1.2638
YNL012W	SPO1	1.3297	2.51351	1.92e-06	5.36e-06	0.747474	1.67885	0.00648125	0.0111264	1.08232	2.11744	0.00177491	0.00444624	0.667932	0.842426	1.26125
YNL009W	IDP3	2.93809	7.66396	6.5e-08	2.42e-07	2.16615	4.48824	8.81e-06	2.66e-05	2.50071	5.65964	0.000213529	0.000702167	0.585629	0.738475	1.26099
YHL024W	RIM4	3.13494	8.78437	1.19e-14	8.19e-13	1.82919	3.55338	2.19e-10	2.47e-09	2.16183	4.47481	1.5e-08	1.98e-07	0.404512	0.509406	1.25931
YOR186C-A	Unknown	3.64575	12.5164	6.71e-09	3.16e-08	1.6713	3.18501	0.0101624	0.0167229	2.00084	4.00232	0.00223346	0.00541048	0.254466	0.319765	1.25661
YLR361C-A	YLR361C-A	1.37123	2.58691	2.57e-07	8.38e-07	1.16626	2.24429	1.29e-05	3.75e-05	1.49344	2.8156	2.93e-05	0.000121952	0.867556	1.0884	1.25456
YGR201C	YGR201C	4.78563	27.5815	3.48e-12	4.92e-11	2.96418	7.80381	4.73e-09	3.3e-08	3.28767	9.76533	1.39e-06	8.67e-06	0.282936	0.354054	1.25135
YBR128C	ATG14	1.25046	2.37917	3.28e-07	1.05e-06	1.10663	2.15342	0.000140543	0.000338121	1.42939	2.69332	7.74e-05	0.000286548	0.905114	1.13204	1.25072
YPL165C	SET6	2.53194	5.7835	6.29e-13	1.35e-11	2.0819	4.23365	2.86e-11	4.75e-10	2.40443	5.29425	3.8e-09	6.83e-08	0.732022	0.915406	1.25052
YLL057C	JLP1	1.5802	2.99011	2.7e-09	1.4e-08	1.37452	2.59282	1.25e-07	5.84e-07	1.6967	3.24158	1.01e-06	6.53e-06	0.867133	1.0841	1.25021
YIL065C	FIS1	1.18528	2.27408	1.17e-05	2.91e-05	0.837417	1.78685	0.00141286	0.00278454	1.15802	2.23151	0.001269	0.00331131	0.785746	0.98128	1.24885
YML116W-A	YML116W-A	1.99672	3.99093	1.32e-08	5.77e-08	1.31038	2.48006	1.33e-05	3.86e-05	1.62911	3.09322	8.16e-05	0.000300684	0.621425	0.775062	1.24723
YJL057C	IKS1	2.57785	5.97049	6.23e-11	5.42e-10	1.0301	2.04217	7.42e-05	0.000187815	1.34535	2.54092	0.000226261	0.000737902	0.342044	0.42558	1.24423
YNR071C	YNR071C	2.89748	7.45124	1.75e-07	5.9e-07	1.78934	3.45658	0.000662921	0.00139523	2.10365	4.29794	0.00113121	0.00300712	0.463893	0.576809	1.24341
YFL042C	LAM5	2.29713	4.9148	8.79e-13	1.74e-11	1.50047	2.82935	1.94e-09	1.54e-08	1.81325	3.51432	1.13e-06	7.21e-06	0.575679	0.715049	1.2421
YOL162W	YOL162W	2.15805	4.46312	1.78e-09	9.66e-09	1.78225	3.43961	5.96e-07	2.38e-06	2.09443	4.27057	1.46e-06	9.03e-06	0.770674	0.956856	1.24158
YBR046C	ZTA1	3.26122	9.58791	5.15e-14	2.02e-12	1.83161	3.55933	8.93e-10	7.97e-09	2.14178	4.41305	8.41e-08	8.17e-07	0.371231	0.460272	1.23985
YKR047W	YKR047W	1.09151	2.13096	2.86e-06	7.79e-06	0.871942	1.83012	0.000245209	0.000563942	1.18088	2.26715	0.000581964	0.00168968	0.858825	1.06391	1.2388
YKL163W	PIR3	6.47365	88.8714	5.8e-16	1.15e-13	6.35636	81.9324	7e-16	3.27e-13	6.66381	101.393	5.74e-12	5.68e-10	0.92192	1.14089	1.23752
YML131W	YML131W	4.0497	16.5608	1.57e-14	9.45e-13	3.03455	8.19388	1.52e-12	5.11e-11	3.34055	10.1299	1.47e-09	3.25e-08	0.494775	0.611678	1.23628
YBR056W	YBR056W	2.02202	4.06153	7.18e-12	9.04e-11	0.85545	1.80932	0.000525949	0.00112972	1.16037	2.23515	0.00150065	0.00381052	0.445479	0.550324	1.23535
YML117W	NAB6	1.83872	3.57692	1.56e-10	1.17e-09	0.629911	1.54747	0.0149929	0.0238476	0.925572	1.89944	0.0153399	0.0294147	0.432627	0.531027	1.22745
YPL168W	MRX4	1.35594	2.55963	1.3e-06	3.75e-06	0.903817	1.87101	0.000648985	0.00136832	1.19908	2.29594	0.000785248	0.00218811	0.730968	0.896979	1.22711
YAL054C	ACS1	4.50531	22.7109	5.15e-16	1.14e-13	2.71354	6.55931	2.17e-12	6.71e-11	3.00751	8.04176	1.37e-09	3.08e-08	0.288818	0.354093	1.22601
YDR319C	YFT2	1.8544	3.61602	6.8e-10	4.19e-09	1.56619	2.96123	1.66e-08	9.71e-08	1.85648	3.62123	7.08e-07	4.79e-06	0.818919	1.00144	1.22288
YOR383C	FIT3	8.19269	292.58	3.07e-11	3e-10	7.26897	154.233	1.25e-10	1.55e-09	7.5566	188.262	3.87e-07	2.88e-06	0.527149	0.643455	1.22063
YGR066C	YGR066C	3.42994	10.7774	7.64e-10	4.6e-09	3.02429	8.13582	1.8e-08	1.04e-07	3.30905	9.91113	1.34e-06	8.37e-06	0.754894	0.919619	1.21821
YFL055W	AGP3	2.20308	4.60461	6.43e-11	5.54e-10	0.874688	1.83361	0.00169023	0.00328337	1.15153	2.2215	0.000958588	0.00259106	0.398212	0.482451	1.21154
YLR237W	THI7	1.46308	2.75696	0.000159906	0.000325834	1.18074	2.26693	0.00123277	0.00245894	1.45631	2.74405	0.00628109	0.0135208	0.822258	0.995319	1.21047
YGL018C	JAC1	1.12706	2.18413	2.96e-05	6.83e-05	1.0402	2.05651	0.000604428	0.00128347	1.31572	2.48926	0.000383665	0.00117864	0.941568	1.1397	1.21043
YBR103W	SIF2	0.908188	1.87669	1.73e-05	4.17e-05	0.627922	1.54534	0.00543939	0.00949979	0.902637	1.86948	0.00430346	0.00964752	0.823439	0.99616	1.20976
YDL079C	MRK1	3.54932	11.7072	6.22e-11	5.42e-10	1.88997	3.70627	1.09e-06	4.09e-06	2.16405	4.48173	4.7e-05	0.000185077	0.316581	0.382818	1.20923
YNL042W	BOP3	1.03574	2.05016	1.19e-06	3.45e-06	1.0345	2.0484	4.33e-06	1.41e-05	1.29937	2.46122	4.51e-05	0.000178088	0.999141	1.2005	1.20153
YMR133W	REC114	2.05953	4.1685	2e-09	1.07e-08	1.01889	2.02635	0.000475182	0.00103133	1.27874	2.42627	0.000392549	0.00120003	0.486111	0.582048	1.19736
YJL199C	MBB1	1.97204	3.92324	2.9e-10	1.98e-09	1.58305	2.99602	1.22e-07	5.75e-07	1.84104	3.58268	6.29e-07	4.33e-06	0.763661	0.913195	1.19581
YER054C	GIP2	3.36639	10.313	8.9e-13	1.76e-11	3.33861	10.1163	1.34e-12	4.64e-11	3.59469	12.0812	1.39e-09	3.09e-08	0.980929	1.17145	1.19423
YLR178C	TFS1	4.62029	24.5949	3.44e-12	4.87e-11	3.35282	10.2164	3.91e-10	4.05e-09	3.60876	12.1996	3.12e-07	2.39e-06	0.415388	0.49602	1.19411
YDR124W	YDR124W	1.20166	2.30004	3.92e-06	1.05e-05	0.705523	1.63074	0.00400902	0.00721988	0.96091	1.94654	0.00314538	0.00732445	0.709002	0.846305	1.19366
YLR362W	STE11	1.71825	3.29037	2.15e-10	1.54e-09	0.853716	1.80715	0.000188561	0.000441335	1.10804	2.15552	0.000469785	0.00140511	0.549224	0.655099	1.19277
YDR536W	STL1	4.45145	21.8786	1.52e-05	3.69e-05	2.72007	6.58904	0.00190386	0.00366368	2.97361	7.85499	0.0189157	0.0352492	0.301164	0.359026	1.19213
YOR285W	RDL1	3.14058	8.81881	1.13e-10	8.93e-10	2.2566	4.77865	1.74e-08	1.01e-07	2.50597	5.6803	3.54e-06	1.94e-05	0.54187	0.644112	1.18868
YDL169C	UGX2	4.74177	26.7555	1e-12	1.93e-11	2.54526	5.83714	1.55e-07	7.12e-07	2.7908	6.92013	4.54e-06	2.4e-05	0.218166	0.258643	1.18553
YGR209C	TRX2	2.02721	4.07615	3.59e-11	3.41e-10	1.25783	2.39136	5.58e-06	1.77e-05	1.49955	2.82755	0.000394363	0.00120372	0.586672	0.693681	1.1824
YIL087C	AIM19	3.48249	11.1772	2.78e-14	1.34e-12	2.53316	5.78837	6.12e-12	1.51e-10	2.77283	6.83448	3.91e-09	7.01e-08	0.517871	0.611464	1.18073
YKR106W	GEX2	2.32226	5.00115	8.87e-12	1.06e-10	1.25949	2.39411	4.94e-06	1.59e-05	1.49916	2.82678	2.86e-05	0.000119861	0.478712	0.565226	1.18072
YGR244C	LSC2	2.0477	4.13445	1.19e-06	3.45e-06	0.963464	1.94999	0.00394123	0.00711071	1.20168	2.30007	0.0126544	0.0249565	0.471643	0.556317	1.17953
YLR136C	TIS11	5.3341	40.3388	2.79e-16	1.06e-13	4.34131	20.2706	7.28e-15	1.44e-12	4.57782	23.8815	2.46e-11	1.56e-09	0.502507	0.592022	1.17814
YER024W	YAT2	4.01793	16.2001	1.73e-18	3.59e-15	2.25437	4.77126	3.77e-14	4.04e-12	2.48951	5.61589	3.55e-09	6.54e-08	0.29452	0.346657	1.17702
YJR107W	LIH1	1.2276	2.34177	3.38e-08	1.35e-07	0.801677	1.74313	0.000323806	0.000728381	1.03516	2.04934	0.000901281	0.00246075	0.744364	0.875128	1.17567
YDL204W	RTN2	4.75399	26.9833	1.55e-07	5.32e-07	2.26611	4.81023	0.00078989	0.00163459	2.49763	5.64756	0.00885255	0.0183526	0.178267	0.209299	1.17407
YOR034C-A	YOR034C-A	1.69566	3.23924	2.02e-06	5.6e-06	1.00036	2.00049	0.0101823	0.0167509	1.22749	2.34159	0.0032946	0.00763015	0.61758	0.722882	1.17051
YGR110W	CLD1	3.64639	12.5219	2.26e-12	3.51e-11	1.86798	3.6502	2.72e-07	1.18e-06	2.09397	4.26922	9.47e-06	4.49e-05	0.291505	0.340939	1.16958
YOR388C	FDH1	1.90306	3.74005	3.03e-09	1.56e-08	1.15974	2.23417	0.000135727	0.000327993	1.38464	2.61106	0.00014392	0.000493724	0.597363	0.698135	1.1687
YMR008C	PLB1	1.40094	2.64073	9.66e-07	2.85e-06	1.23261	2.34991	6.91e-06	2.14e-05	1.45749	2.7463	0.000487097	0.00145032	0.889873	1.03998	1.16868
YBR262C	MIC12	0.845844	1.79732	5e-05	0.000110995	0.539717	1.45369	0.0171505	0.0269056	0.759821	1.69328	0.0139348	0.0271401	0.80881	0.942116	1.16482
YHR180W	YHR180W	2.18015	4.532	5.61e-11	4.96e-10	1.50472	2.83769	2.15e-07	9.52e-07	1.72	3.29437	2.36e-06	1.37e-05	0.626146	0.726913	1.16093
YCL035C	GRX1	2.68776	6.44314	7.39e-10	4.49e-09	2.59039	6.02261	1.39e-09	1.17e-08	2.80513	6.98919	6.47e-07	4.44e-06	0.934732	1.08475	1.16049
YBR222C	PCS60	2.18611	4.55076	1.98e-07	6.62e-07	1.77793	3.42934	3.32e-06	1.11e-05	1.99094	3.97497	0.00018252	0.000609971	0.753576	0.873474	1.1591
YML066C	SMA2	1.84887	3.60219	1.07e-10	8.57e-10	1.64967	3.13762	3.91e-09	2.8e-08	1.85914	3.62792	1.27e-07	1.15e-06	0.871031	1.00714	1.15627
YJR147W	HMS2	1.4361	2.70589	3.51e-08	1.39e-07	0.809858	1.75304	0.000848256	0.00174398	1.01844	2.02572	0.00352147	0.00810511	0.647862	0.748635	1.15555
YPL171C	OYE3	5.92576	60.7898	2.56e-11	2.55e-10	5.69887	51.9434	4.16e-11	6.4e-10	5.90435	59.8945	9.04e-08	8.67e-07	0.854475	0.985271	1.15307
YPR049C	ATG11	2.48583	5.60157	5.03e-11	4.52e-10	1.82542	3.5441	9.25e-09	5.83e-08	2.02927	4.08199	1.33e-06	8.3e-06	0.632698	0.728723	1.15177
YLR247C	IRC20	1.21641	2.32368	4.54e-08	1.76e-07	0.727982	1.65632	0.00160378	0.00312871	0.931518	1.90728	0.0047804	0.0105891	0.712802	0.820804	1.15152
YDR317W	HIM1	1.05337	2.07537	2.44e-06	6.68e-06	0.747874	1.67932	0.0026849	0.0050033	0.950696	1.93281	0.00407278	0.00921018	0.809165	0.931306	1.15095
YPL006W	NCR1	2.25705	4.78014	2.93e-12	4.24e-11	1.06589	2.09347	2.74e-05	7.53e-05	1.2675	2.40745	0.000870196	0.00239408	0.437951	0.503635	1.14998
YPL185W	YPL185W	3.93631	15.3091	3.96e-15	3.69e-13	3.01332	8.07422	7.71e-12	1.81e-10	3.21335	9.27501	5.28e-10	1.48e-08	0.527414	0.605851	1.14872
YLR286C	CTS1	2.07451	4.21202	9.27e-07	2.74e-06	1.22642	2.33985	0.000414241	0.000911821	1.42593	2.68688	0.00425427	0.00954445	0.555518	0.637906	1.14831
YPR086W	SUA7	1.36013	2.56708	7.18e-05	0.000154992	1.30404	2.46919	0.000133111	0.000322063	1.50289	2.8341	0.0018211	0.00453902	0.961868	1.10402	1.14778
YMR169C	ALD3	5.30674	39.581	4.26e-11	3.92e-10	3.97717	15.7488	2.32e-09	1.78e-08	4.17496	18.0629	2.19e-06	1.28e-05	0.397889	0.456354	1.14694
YPL196W	OXR1	3.69643	12.9639	4.43e-14	1.86e-12	2.38982	5.24093	7.61e-11	1.05e-09	2.58575	6.00327	3.6e-08	4.06e-07	0.404272	0.463077	1.14546
YMR196W	YMR196W	2.96393	7.80248	1.61e-13	4.78e-12	1.80601	3.49673	6.93e-10	6.48e-09	2.00151	4.00418	3.02e-07	2.34e-06	0.448156	0.513194	1.14512
YDR486C	VPS60	1.00765	2.01063	2.42e-06	6.63e-06	0.849937	1.80242	0.000165753	0.000392319	1.04298	2.06048	0.00104024	0.00279148	0.896445	1.02479	1.14317
YBR059C	AKL1	0.629868	1.54742	0.00867441	0.0136515	0.596524	1.51207	0.0148419	0.0236391	0.78903	1.72791	0.0260532	0.0466632	0.977153	1.11664	1.14275
YDR255C	RMD5	1.32411	2.50379	1.01e-08	4.55e-08	0.871023	1.82896	0.000219103	0.000507828	1.0614	2.08695	0.000665888	0.00190272	0.730476	0.833518	1.14106
YBL095W	MRX3	1.4347	2.70325	2.39e-06	6.57e-06	0.63165	1.54934	0.0152662	0.0242177	0.82146	1.76719	0.0197568	0.0365194	0.573137	0.653728	1.14061
YDR022C	ATG31	2.47124	5.54519	9.99e-10	5.82e-09	2.29586	4.91047	1.17e-08	7.18e-08	2.4855	5.60027	1.11e-06	7.09e-06	0.885538	1.00993	1.14047
YJR146W	YJR146W	3.76702	13.614	3.5e-12	4.92e-11	2.17855	4.52697	1.33e-07	6.19e-07	2.36374	5.14701	3.08e-06	1.72e-05	0.332523	0.378068	1.13697
YHR086W	NAM8	0.511062	1.4251	0.0195675	0.0288782	-0.920194	0.528438	0.000511884	0.00110189	-0.735331	0.60068	0.0152883	0.0293624	0.370808	0.421501	1.13671
YDR513W	GRX2	1.02637	2.03689	0.000211998	0.000424709	0.640164	1.55851	0.011601	0.0188939	0.824378	1.77077	0.0232729	0.0424128	0.765138	0.869349	1.1362
YIL045W	PIG2	3.47192	11.0956	1.51e-10	1.14e-09	2.99714	7.98417	1.5e-09	1.25e-08	3.18099	9.06928	9.94e-07	6.47e-06	0.719579	0.817375	1.13591
YLR285C-A	YLR285C-A	2.16974	4.49943	3.65e-06	9.78e-06	2.1085	4.31243	6.25e-06	1.95e-05	2.29195	4.89719	0.00039243	0.00120003	0.958441	1.0884	1.1356
YNL200C	NNR1	4.96504	31.2338	6.78e-16	1.19e-13	3.80051	13.9337	3.91e-14	4.08e-12	3.98323	15.8151	1.36e-10	4.96e-09	0.446111	0.506345	1.13502
YFL061W	DDI2	1.32415	2.50385	4.34e-06	1.15e-05	0.935907	1.91309	0.0135124	0.0216777	1.11808	2.17057	0.00285489	0.00671751	0.76406	0.866893	1.13459
YIR028W	DAL4	1.48304	2.79537	1.25e-07	4.36e-07	1.18678	2.27644	2.1e-05	5.9e-05	1.36678	2.57893	0.000101301	0.000363436	0.814362	0.922574	1.13288
YBL001C	ECM15	0.984403	1.97849	4.23e-05	9.51e-05	0.637487	1.55562	0.00939601	0.0155563	0.816095	1.76063	0.0217597	0.0398503	0.786263	0.889886	1.13179
YMR137C	PSO2	1.13382	2.1944	7.71e-07	2.3e-06	0.91273	1.8826	0.000549099	0.0011752	1.08895	2.12719	0.0015632	0.00394745	0.857915	0.969375	1.12992
YJL152W	YJL152W	2.19233	4.57042	7.41e-12	9.23e-11	1.76133	3.39011	3e-10	3.21e-09	1.9364	3.8275	4.45e-06	2.36e-05	0.74175	0.837451	1.12902
YDR149C	YDR149C	3.47775	11.1405	2.39e-11	2.41e-10	2.04202	4.11822	4.07e-07	1.71e-06	2.21593	4.6458	1.73e-05	7.68e-05	0.369661	0.417017	1.12811
YNR045W	PET494	1.7026	3.25488	5.72e-10	3.6e-09	1.18896	2.27989	5.68e-07	2.29e-06	1.36104	2.5687	2.68e-05	0.000113271	0.700454	0.789186	1.12668
YLR369W	SSQ1	1.30656	2.47352	3.74e-06	9.99e-06	1.27362	2.41767	1e-05	2.98e-05	1.44451	2.7217	0.000180916	0.000605436	0.977422	1.10034	1.12575
YPR015C	YPR015C	3.14031	8.81714	2.1e-11	2.15e-10	2.06223	4.17631	4.07e-07	1.71e-06	2.23305	4.70128	2.83e-06	1.6e-05	0.473658	0.533198	1.1257
YPR026W	ATH1	3.44288	10.8745	1.1e-10	8.72e-10	2.34872	5.09371	4.76e-08	2.48e-07	2.5173	5.72508	9.25e-06	4.4e-05	0.468408	0.526467	1.12395
YOL110W	SHR5	2.70129	6.50382	1.97e-13	5.47e-12	2.03969	4.11157	2.73e-11	4.58e-10	2.20821	4.62102	1.51e-08	1.98e-07	0.632178	0.710508	1.1239
YBR169C	SSE2	3.96266	15.5912	3.67e-14	1.59e-12	3.47304	11.1042	2.76e-13	1.61e-11	3.64004	12.467	7.55e-10	1.97e-08	0.71221	0.799615	1.12272
YLR151C	PCD1	1.26031	2.39547	1.2e-06	3.47e-06	1.09961	2.14296	6.4e-05	0.000164313	1.26612	2.40513	0.000282418	0.000900349	0.894588	1.00403	1.12234
YNL173C	MDG1	1.59721	3.02559	1.45e-09	8.04e-09	0.803061	1.7448	0.00123865	0.00246982	0.969484	1.95814	0.00664558	0.0142282	0.576682	0.647194	1.12227
YBR214W	SDS24	3.11144	8.64243	2.07e-12	3.28e-11	2.82274	7.07504	1e-11	2.14e-10	2.98876	7.93791	1.29e-08	1.76e-07	0.81864	0.918481	1.12196
YGR235C	MIC26	1.2476	2.37447	1.06e-07	3.76e-07	1.0093	2.01294	2.13e-05	5.99e-05	1.17368	2.25587	0.000662611	0.00189518	0.847743	0.950052	1.12068
YLR092W	SUL2	1.81124	3.50944	3.97e-06	1.06e-05	0.934899	1.91176	0.00440636	0.00785936	1.09652	2.13838	0.0158861	0.0302961	0.544747	0.609321	1.11854
YOR186W	YOR186W	3.40992	10.6289	2.98e-09	1.53e-08	1.60986	3.05222	0.00238973	0.00450258	1.76997	3.41047	0.00198646	0.00489583	0.287162	0.320867	1.11737
YEL011W	GLC3	4.34923	20.3821	5.86e-12	7.58e-11	2.92271	7.58269	2.19e-09	1.7e-08	3.08245	8.47054	1.46e-06	9.03e-06	0.372026	0.415586	1.11709
YCL069W	VBA3	2.7485	6.7202	8.17e-08	2.97e-07	1.35781	2.56296	0.00723686	0.0123174	1.51455	2.85709	0.00464325	0.0103199	0.381381	0.425149	1.11476
YBR116C	YBR116C	7.27196	154.553	4.47e-11	4.06e-10	5.04053	32.9118	6.89e-09	4.56e-08	5.19689	36.6792	5.46e-06	2.79e-05	0.212948	0.237324	1.11447
YNR007C	ATG3	2.09812	4.28152	3.78e-09	1.9e-08	1.85128	3.6082	8.31e-08	4.07e-07	2.00732	4.02035	6.69e-06	3.35e-05	0.842738	0.939003	1.11423
YOL129W	VPS68	1.425	2.68515	6.03e-08	2.28e-07	0.700454	1.62502	0.00744018	0.0126273	0.855487	1.80937	0.0264857	0.0473686	0.605186	0.673843	1.11345
YDR030C	RAD28	2.95492	7.75387	5.76e-12	7.47e-11	2.68847	6.44628	4.38e-11	6.68e-10	2.83758	7.14818	3.05e-08	3.57e-07	0.831363	0.921886	1.10888
YNL270C	ALP1	3.45831	10.9914	1.76e-14	9.96e-13	2.74304	6.69482	2.49e-12	7.49e-11	2.89195	7.42272	1.31e-09	3.01e-08	0.609095	0.675319	1.10873
YDR029W	YDR029W	1.60343	3.03864	7.89e-07	2.35e-06	1.56874	2.96645	5.62e-06	1.78e-05	1.71657	3.28655	6.21e-05	0.00023531	0.976242	1.08159	1.10791
YAL013W	DEP1	1.19438	2.28846	4.7e-06	1.23e-05	0.685374	1.60812	0.00344571	0.00627759	0.832945	1.78132	0.0101647	0.0206416	0.702708	0.778391	1.1077
YJL151C	SNA3	2.05364	4.15153	1.26e-11	1.43e-10	1.59546	3.02191	9.42e-09	5.92e-08	1.74179	3.3445	4.74e-05	0.000186522	0.727904	0.805606	1.10675
YDL199C	YDL199C	3.30339	9.87236	8.22e-12	9.95e-11	1.46284	2.7565	6.32e-06	1.97e-05	1.60847	3.04929	0.000126861	0.000443641	0.279214	0.308871	1.10622
YER038W-A	FMP49	3.38431	10.4419	1.1e-14	7.89e-13	1.79333	3.46614	4.56e-09	3.2e-08	1.93881	3.8339	1.98e-07	1.64e-06	0.331947	0.367166	1.1061
YPL119C-A	YPL119C-A	4.31871	19.9554	1.5e-11	1.65e-10	3.31025	9.91935	8.52e-09	5.44e-08	3.45567	10.9714	1.43e-06	8.86e-06	0.497076	0.549794	1.10606
YDR329C	PEX3	2.07493	4.21323	1.58e-08	6.84e-08	1.54661	2.92131	1.61e-06	5.78e-06	1.69169	3.23036	9.56e-05	0.00034585	0.693366	0.766718	1.10579
YPL156C	PRM4	2.78382	6.88673	3.66e-15	3.57e-13	2.09767	4.28016	7.64e-13	3.07e-11	2.24151	4.72893	7.79e-10	2.02e-08	0.621509	0.686673	1.10485
YLR157W-E	YLR157W-E	2.0966	4.27701	4.44e-06	1.17e-05	1.96464	3.90316	0.000177782	0.000418628	2.10684	4.30746	0.000564461	0.00164448	0.912591	1.00712	1.10358
YJL164C	TPK1	1.58937	3.00917	5.66e-10	3.57e-09	1.5832	2.99634	9.18e-10	8.14e-09	1.72307	3.30138	1.87e-06	1.13e-05	0.995734	1.09711	1.10181
YJR021C	REC107	1.76446	3.39746	7.64e-10	4.6e-09	1.24611	2.372	9.02e-07	3.45e-06	1.38416	2.6102	1.82e-05	8.04e-05	0.698169	0.768281	1.10042
YOL116W	MSN1	1.06	2.08493	0.000245747	0.000488377	0.796047	1.73634	0.00706525	0.0120528	0.933143	1.90943	0.0155826	0.0298129	0.832806	0.915827	1.09969
YKL026C	GPX1	5.18618	36.408	1.58e-16	8.55e-14	4.25863	19.1415	3.45e-15	8.22e-13	4.39498	21.0388	1.77e-11	1.24e-09	0.525749	0.577864	1.09912
YBL078C	ATG8	5.0975	34.2374	2.36e-13	6.14e-12	4.29045	19.5684	2.95e-12	8.39e-11	4.4247	21.4767	9.8e-09	1.45e-07	0.571549	0.627288	1.09752
YDR275W	BSC2	0.969247	1.95782	4.91e-06	1.29e-05	0.832457	1.78072	0.000213609	0.000495674	0.965975	1.95338	0.00243639	0.00584262	0.909541	0.997734	1.09697
YJL077C	ICS3	0.886766	1.84903	5.64e-05	0.000124225	0.709116	1.6348	0.00418038	0.00748995	0.84159	1.79202	0.00915272	0.0188698	0.884142	0.969172	1.09617
YPL151C	PRP46	1.35121	2.55126	1.44e-09	7.99e-09	0.775126	1.71134	0.000790108	0.00163459	0.905197	1.8728	0.00369895	0.00844178	0.670781	0.734067	1.09435
YPL262W	FUM1	3.68285	12.8425	8.04e-12	9.77e-11	1.70214	3.25383	8.06e-07	3.13e-06	1.82969	3.55462	8.55e-05	0.000313298	0.253364	0.276785	1.09244
YNL295W	MRX6	1.89622	3.72236	8.25e-10	4.92e-09	1.40724	2.6523	3.13e-07	1.34e-06	1.53449	2.89686	1.18e-05	5.5e-05	0.712532	0.778234	1.09221
YLR152C	YLR152C	2.31496	4.9759	1.55e-10	1.16e-09	1.03626	2.0509	3.18e-05	8.64e-05	1.16271	2.23878	0.0014816	0.00377018	0.412166	0.449924	1.09161
YOR173W	DCS2	4.31386	19.8885	9.89e-16	1.44e-13	3.70693	13.0586	1.25e-14	2.12e-12	3.83289	14.25	4.44e-11	2.17e-09	0.656591	0.716497	1.09124
YMR244W	YMR244W	3.11229	8.64754	4.48e-11	4.06e-10	2.8939	7.43279	7.61e-10	6.96e-09	3.01909	8.10656	1.04e-07	9.64e-07	0.859527	0.937442	1.09065
YMR034C	RCH1	3.61403	12.2442	1.67e-14	9.67e-13	2.98794	7.93338	5.84e-13	2.55e-11	3.1131	8.6524	8.31e-10	2.1e-08	0.647927	0.706651	1.09063
YOR223W	DSC3	1.89316	3.71448	5.91e-11	5.18e-10	1.48751	2.80405	1.37e-08	8.25e-08	1.61205	3.05686	8.65e-07	5.73e-06	0.754897	0.822956	1.09016
YLR164W	SHH4	2.058	4.16409	6.5e-06	1.67e-05	1.33431	2.52155	0.00272739	0.00507453	1.45743	2.74619	0.00915976	0.0188777	0.605546	0.659494	1.08909
YKL138C	MRPL31	1.1657	2.24343	9.53e-05	0.000201344	1.06358	2.09012	0.000479106	0.00103847	1.18633	2.27574	0.0040888	0.00923236	0.931663	1.0144	1.08881
YOR032C	HMS1	2.74677	6.71213	3.97e-08	1.57e-07	2.7465	6.71085	5.76e-08	2.92e-07	2.86567	7.28876	1.43e-05	6.5e-05	0.99981	1.08591	1.08612
YDL244W	THI13	2.96686	7.81835	6.24e-12	7.95e-11	2.09808	4.28138	8e-08	3.93e-07	2.21592	4.64577	5.68e-07	3.96e-06	0.547607	0.594214	1.08511
YDL025W-A	Unknown	2.75676	6.75875	7.57e-12	9.39e-11	2.16918	4.49768	1.21e-09	1.04e-08	2.28062	4.85887	2.04e-07	1.69e-06	0.66546	0.7189	1.08031
YPR184W	GDB1	4.29644	19.6497	1.31e-07	4.55e-07	2.38142	5.21051	0.000120418	0.000293981	2.4908	5.6209	0.00470531	0.01045	0.265169	0.286055	1.07876
YJR151C	DAN4	1.90684	3.74987	8.38e-09	3.87e-08	0.974844	1.96543	0.000173628	0.000409606	1.08403	2.11995	0.00141477	0.00362338	0.524132	0.565339	1.07862
YBR053C	YBR053C	2.49865	5.65156	9.15e-13	1.79e-11	1.88816	3.70163	1.16e-10	1.46e-09	1.99711	3.992	3.06e-07	2.35e-06	0.654975	0.706353	1.07844
YER116C	SLX8	2.0018	4.00498	8.02e-08	2.92e-07	1.51704	2.86203	1.29e-05	3.75e-05	1.62519	3.08483	0.000294723	0.000934572	0.714617	0.770249	1.07785
YJR115W	YJR115W	4.32172	19.9971	8.33e-08	3.02e-07	2.14927	4.43604	0.00108419	0.00218526	2.25689	4.77959	0.00753634	0.0159008	0.221834	0.239015	1.07745
YIL023C	YKE4	1.90424	3.74311	1.6e-12	2.72e-11	1.533	2.89388	6.68e-10	6.31e-09	1.6404	3.11752	1.23e-05	5.69e-05	0.773121	0.832868	1.07728
YPL092W	SSU1	2.47727	5.56843	7.19e-11	6.1e-10	2.05964	4.16883	1.57e-09	1.3e-08	2.16558	4.48648	7.16e-07	4.83e-06	0.748654	0.805699	1.0762
YJL045W	YJL045W	3.36835	10.327	3.78e-14	1.63e-12	2.47229	5.54924	6.25e-11	9.03e-10	2.572	5.94633	1.09e-08	1.57e-07	0.537351	0.575802	1.07156
YMR271C	URA10	4.7367	26.6617	2.2e-09	1.17e-08	4.6685	25.4306	2.58e-09	1.95e-08	4.76808	27.248	4.08e-06	2.18e-05	0.953825	1.02199	1.07146
YPL214C	THI6	1.32609	2.50721	1.23e-07	4.31e-07	1.08821	2.1261	7.07e-06	2.18e-05	1.18768	2.27786	0.000817736	0.00226169	0.847991	0.908524	1.07138
YKR014C	YPT52	1.60051	3.03251	3.83e-07	1.21e-06	1.2417	2.36477	1.45e-05	4.19e-05	1.34067	2.53269	0.000547511	0.00160377	0.779806	0.835179	1.07101
YDR511W	SDH7	1.13155	2.19095	3.59e-06	9.62e-06	0.616144	1.53277	0.0129441	0.020896	0.709089	1.63477	0.0248101	0.0448707	0.699594	0.746149	1.06655
YNL194C	YNL194C	6.80518	111.831	2.15e-12	3.39e-11	5.26778	38.5266	6.06e-11	8.79e-10	5.35996	41.0685	1.73e-07	1.49e-06	0.344507	0.367237	1.06598
YBR005W	RCR1	1.78688	3.45068	2.16e-06	5.97e-06	1.39482	2.62955	5.78e-05	0.000149945	1.48555	2.80023	0.00162553	0.00409272	0.762038	0.811502	1.06491
YLR205C	HMX1	3.17237	9.01529	3.95e-13	9.12e-12	2.17102	4.50341	7.18e-10	6.64e-09	2.2592	4.78725	1.73e-07	1.49e-06	0.499531	0.531014	1.06303
YER142C	MAG1	2.11979	4.3463	1.19e-07	4.2e-07	1.13895	2.2022	0.000814357	0.00168009	1.2267	2.34031	0.00536884	0.0117622	0.506684	0.53846	1.06271
YBR241C	YBR241C	4.64414	25.005	1.78e-15	2.12e-13	2.58677	6.00753	2.08e-11	3.64e-10	2.67427	6.38317	2.71e-08	3.23e-07	0.240254	0.255276	1.06253
YMR206W	YMR206W	5.39238	42.0017	2.01e-11	2.08e-10	2.41409	5.32984	4.55e-05	0.00012007	2.50095	5.66056	0.000307271	0.000971257	0.126896	0.13477	1.06205
YER079W	YER079W	3.09216	8.52773	1.07e-10	8.59e-10	2.29408	4.90441	1.29e-08	7.82e-08	2.38041	5.20685	5.04e-06	2.61e-05	0.575113	0.610578	1.06167
YKR067W	GPT2	1.71503	3.28304	1.02e-07	3.62e-07	1.20122	2.29935	1.64e-05	4.7e-05	1.28472	2.43634	0.000608667	0.00175693	0.700371	0.7421	1.05958
YJL161W	FMP33	2.08075	4.23026	1.17e-06	3.41e-06	1.55996	2.94845	0.000192281	0.00044863	1.64168	3.1203	0.00143725	0.00366674	0.69699	0.737614	1.05829
YDR462W	MRPL28	1.67835	3.20063	3.06e-10	2.08e-09	0.745134	1.67613	0.00429577	0.0076805	0.825592	1.77226	0.0119475	0.023783	0.523688	0.553723	1.05735
YDL091C	UBX3	2.1333	4.38719	6.43e-09	3.04e-08	1.27431	2.41882	2.4e-05	6.67e-05	1.35294	2.55432	0.000589196	0.00170735	0.551338	0.582221	1.05601
YPL186C	UIP4	5.18726	36.4351	1.51e-17	1.81e-14	4.69999	25.9919	8.93e-17	1.06e-13	4.77367	27.3539	6.24e-13	1.69e-10	0.713375	0.750756	1.0524
YOR019W	YOR019W	3.05874	8.33247	1.41e-12	2.51e-11	1.80925	3.50459	2.41e-08	1.34e-07	1.87725	3.67373	3.44e-06	1.89e-05	0.420595	0.440894	1.04826
YDR406W	PDR15	2.50241	5.6663	7.58e-10	4.58e-09	2.14398	4.41979	8.9e-09	5.64e-08	2.21138	4.63117	4.28e-06	2.28e-05	0.780013	0.817318	1.04783
YDL170W	UGA3	1.44455	2.72179	4.84e-07	1.5e-06	1.2556	2.38767	3.63e-06	1.2e-05	1.32256	2.5011	0.000218647	0.000716622	0.877244	0.918919	1.04751
YOR190W	SPR1	1.61382	3.06062	4.42e-08	1.72e-07	1.48371	2.79667	5.02e-07	2.05e-06	1.55059	2.92936	2.86e-05	0.000119834	0.913761	0.957114	1.04745
YDR379C-A	SDH6	3.84155	14.3358	3.5e-13	8.36e-12	3.31597	9.95878	4.33e-12	1.12e-10	3.38271	10.4303	8.03e-09	1.23e-07	0.694681	0.727573	1.04735
YPR001W	CIT3	4.15786	17.8501	1.09e-10	8.67e-10	1.67087	3.18406	0.000371407	0.000823935	1.73647	3.33218	0.0021398	0.00521757	0.178378	0.186676	1.04652
YER152C	YER152C	2.56445	5.91531	3.91e-11	3.67e-10	2.18554	4.54896	5.52e-10	5.41e-09	2.25082	4.75953	4.28e-07	3.13e-06	0.769015	0.804612	1.04629
YKR048C	NAP1	1.03215	2.04507	4.63e-05	0.000103396	0.764595	1.69889	0.00275789	0.00512647	0.828336	1.77564	0.0268784	0.0479989	0.830728	0.868254	1.04517
YMR098C	ATP25	0.939241	1.91752	1.52e-05	3.68e-05	0.648294	1.56731	0.00846335	0.0141341	0.708958	1.63462	0.0266986	0.0477207	0.817366	0.852468	1.04295
YPL123C	RNY1	1.66604	3.17343	1.96e-08	8.27e-08	1.45369	2.73908	5.81e-07	2.33e-06	1.51332	2.85467	2.62e-05	0.000111547	0.863128	0.899553	1.0422
YDR001C	NTH1	2.52454	5.75389	1.04e-12	1.96e-11	2.45492	5.48283	1.71e-12	5.5e-11	2.51428	5.71311	8.09e-09	1.23e-07	0.952892	0.992914	1.042
YDR442W	YDR442W	1.3598	2.5665	4.95e-06	1.29e-05	0.868463	1.82572	0.00320393	0.00586582	0.925094	1.89881	0.00908821	0.0187432	0.711364	0.739843	1.04003
YOL081W	IRA2	3.08954	8.51223	1.85e-13	5.24e-12	1.55899	2.94648	2.81e-08	1.53e-07	1.61546	3.06409	0.000163563	0.000553454	0.346147	0.359963	1.03991
YMR182W-A	YMR182W-A	3.62239	12.3154	1.39e-10	1.07e-09	1.88791	3.70099	8.68e-05	0.000216507	1.94006	3.83723	0.000331402	0.00103816	0.300517	0.31158	1.03681
YOL099C	YOL099C	1.0125	2.01741	3.95e-05	8.93e-05	0.964524	1.95142	0.000330893	0.000742918	1.01524	2.02124	0.00293697	0.00688493	0.967289	1.0019	1.03578
YHR087W	RTC3	4.08166	16.9318	1.31e-08	5.76e-08	2.32329	5.00471	1.73e-05	4.92e-05	2.37251	5.1784	0.00145668	0.00371312	0.295581	0.305839	1.03471
YAL063C	FLO9	1.24376	2.36815	1.68e-08	7.21e-08	0.723943	1.65169	0.00151418	0.00297144	0.770515	1.70588	0.0119718	0.0238156	0.697462	0.720343	1.03281
YER039C-A	YER039C-A	2.08593	4.2455	2.16e-08	9.02e-08	1.14718	2.21481	0.00199985	0.00383475	1.18813	2.27857	0.00328	0.00759929	0.521685	0.536702	1.02879
YDL243C	AAD4	2.02365	4.0661	4.01e-10	2.62e-09	1.39001	2.6208	6.36e-07	2.53e-06	1.42796	2.69066	3.27e-05	0.000134148	0.644549	0.661729	1.02666
YIL077C	YIL077C	2.27325	4.8341	8.58e-14	2.99e-12	1.78712	3.45126	8.42e-12	1.89e-10	1.8246	3.54208	1.57e-06	9.63e-06	0.71394	0.732728	1.02632
YER033C	ZRG8	2.07698	4.21924	3.11e-13	7.66e-12	1.45377	2.73922	3.92e-10	4.06e-09	1.48882	2.80659	8.28e-06	4e-05	0.649221	0.665188	1.02459
YDR231C	COX20	2.93226	7.63303	1.6e-13	4.78e-12	1.59106	3.0127	9.3e-09	5.85e-08	1.62344	3.08109	1.16e-05	5.41e-05	0.394693	0.403652	1.0227
YJL155C	FBP26	3.65259	12.5759	4.99e-14	1.99e-12	2.70363	6.51439	8.15e-12	1.86e-10	2.73528	6.65888	1.56e-08	2.03e-07	0.518006	0.529495	1.02218
YKL022C	CDC16	1.14989	2.21897	1.08e-07	3.84e-07	0.761291	1.69501	0.000894516	0.00182961	0.788582	1.72738	0.0132903	0.026021	0.763871	0.778459	1.0191
YNL134C	YNL134C	2.44957	5.46252	2.55e-10	1.77e-09	2.34358	5.0756	5.24e-10	5.17e-09	2.36996	5.16929	5.97e-07	4.12e-06	0.929169	0.94632	1.01846
YGR248W	SOL4	4.55661	23.533	3.62e-10	2.4e-09	3.29401	9.80832	5.08e-08	2.62e-07	3.31942	9.98261	2.28e-05	9.87e-05	0.41679	0.424196	1.01777
YGR121C	MEP1	2.8466	7.19301	4.97e-09	2.42e-08	1.22351	2.33515	0.000345498	0.000771725	1.24696	2.37341	0.00716081	0.0151974	0.324641	0.32996	1.01638
YOR220W	RCN2	2.8845	7.38452	8.73e-15	6.58e-13	1.81173	3.51063	3e-11	4.89e-10	1.83276	3.56217	1.77e-06	1.07e-05	0.475404	0.482384	1.01468
YGL053W	PRM8	1.7389	3.33781	2.7e-11	2.66e-10	1.5991	3.02954	1.62e-10	1.9e-09	1.61844	3.07043	4.03e-06	2.16e-05	0.907642	0.919893	1.0135
YKL188C	PXA2	2.45109	5.46828	1.6e-11	1.73e-10	2.17241	4.50775	3.23e-10	3.4e-09	2.1863	4.55137	1.25e-07	1.13e-06	0.824345	0.832323	1.00968
YBR221W-A	YBR221W-A	2.79103	6.92125	3.49e-09	1.77e-08	2.38876	5.23706	2.46e-07	1.08e-06	2.4006	5.28021	1.28e-05	5.9e-05	0.756665	0.762899	1.00824
YIL066C	RNR3	1.50856	2.84526	2.96e-07	9.52e-07	0.826508	1.77339	0.00348157	0.00633516	0.835623	1.78463	0.0136709	0.0266851	0.623277	0.627228	1.00634
YGL193C	YGL193C	2.68441	6.42816	3.16e-12	4.54e-11	1.66977	3.18164	1.45e-08	8.64e-08	1.67754	3.19883	4.61e-06	2.43e-05	0.494953	0.497627	1.0054
YDL025C	RTK1	2.44597	5.44891	1.59e-11	1.73e-10	1.67891	3.20186	8.23e-09	5.29e-08	1.68308	3.21113	8.88e-06	4.24e-05	0.587616	0.589315	1.00289
YOR228C	MCP1	2.11887	4.34353	8.45e-09	3.9e-08	0.958895	1.94382	0.000468271	0.00101907	0.962645	1.94888	0.0078398	0.0164769	0.447521	0.448686	1.0026
YGR141W	VPS62	2.19219	4.56998	8.35e-12	1.01e-10	1.21869	2.32736	8.52e-07	3.29e-06	1.21637	2.32361	0.000699369	0.00197939	0.509271	0.50845	0.998388
YDR381C-A	YDR381C-A	1.79938	3.48071	2.16e-08	9.01e-08	1.33029	2.51453	1.04e-05	3.07e-05	1.32758	2.50981	0.000290413	0.000923364	0.722418	0.721063	0.998124
YNL014W	HEF3	4.94168	30.7323	3.93e-16	1.07e-13	2.98882	7.93824	1.79e-12	5.67e-11	2.98014	7.89062	4.31e-09	7.43e-08	0.258303	0.256753	0.994002
YLR161W	YLR161W	3.08703	8.49748	7.06e-08	2.6e-07	2.59853	6.05668	9.85e-06	2.94e-05	2.58783	6.01192	0.000329451	0.00103314	0.712762	0.707495	0.992609
YJR149W	YJR149W	2.57912	5.97575	4.76e-13	1.06e-11	1.4412	2.71546	4.58e-08	2.39e-07	1.43034	2.69511	1.19e-05	5.51e-05	0.454414	0.451007	0.992503
YOR005C	DNL4	0.799788	1.74085	0.000184101	0.000371826	0.699302	1.62372	0.00321743	0.00588786	0.687318	1.61029	0.0265882	0.0475378	0.932718	0.925003	0.991728
YLR125W	YLR125W	1.27762	2.42438	0.000271166	0.000534784	1.27375	2.41789	0.00117226	0.00235004	1.25711	2.39017	0.00534099	0.0117132	0.997324	0.985888	0.988533
YMR280C	CAT8	4.30191	19.7244	3.52e-09	1.78e-08	1.47309	2.77615	0.00226759	0.00429147	1.4526	2.73701	0.0237707	0.0432405	0.140747	0.138763	0.9859
YJL142C	YJL142C	1.90235	3.73821	1.56e-07	5.32e-07	1.65756	3.15483	1.88e-06	6.67e-06	1.63559	3.10715	0.00023563	0.000766378	0.843943	0.831187	0.984885
YJL077W-B	YJL077W-B	2.05166	4.14584	2.29e-08	9.48e-08	1.59727	3.02571	6.94e-06	2.14e-05	1.57306	2.97534	0.000138315	0.000476141	0.729817	0.717669	0.983354
YOL082W	ATG19	2.08341	4.23809	1.23e-12	2.24e-11	1.05274	2.07446	2.32e-05	6.46e-05	1.02405	2.03363	0.00418816	0.00942812	0.489481	0.479845	0.980314
YLL061W	MMP1	2.2688	4.81922	5.39e-10	3.42e-09	0.736994	1.6667	0.00332591	0.00607607	0.703085	1.62798	0.0240745	0.0437397	0.345845	0.337811	0.97677
YOR007C	SGT2	1.37456	2.59288	5.08e-07	1.57e-06	0.962843	1.94915	0.000408152	0.000900749	0.92815	1.90283	0.0212652	0.0389688	0.75173	0.733868	0.976239
YEL038W	UTR4	1.37538	2.59437	3.11e-07	9.95e-07	1.23835	2.35929	1.76e-06	6.29e-06	1.20358	2.3031	0.000967188	0.00261312	0.909391	0.887731	0.976182
YLR350W	ORM2	1.87547	3.66922	3e-10	2.04e-09	1.67284	3.18842	2.09e-09	1.64e-08	1.63704	3.11026	0.000123232	0.000433242	0.868963	0.847663	0.975487
YMR316C-B	YMR316C-B	1.4503	2.73266	1.3e-06	3.73e-06	1.33877	2.52935	1.97e-05	5.58e-05	1.30293	2.4673	0.000467612	0.00140001	0.925602	0.902894	0.975466
YBR062C	YBR062C	1.09764	2.14004	0.000158405	0.000322886	0.877715	1.83746	0.00284339	0.00527882	0.841727	1.79219	0.0256394	0.0460766	0.85861	0.837456	0.975363
YLR123C	YLR123C	2.42872	5.38416	1.58e-09	8.72e-09	2.16838	4.49519	2.38e-08	1.33e-07	2.13231	4.38419	2.16e-06	1.26e-05	0.834892	0.814276	0.975307
YJL210W	PEX2	2.42235	5.36044	1.96e-12	3.16e-11	1.91446	3.76972	1.16e-10	1.46e-09	1.87811	3.67593	1.11e-06	7.09e-06	0.703249	0.685751	0.975118
YMR110C	HFD1	3.22495	9.34988	8.23e-14	2.9e-12	1.96962	3.91666	3.06e-10	3.26e-09	1.93226	3.81652	3.57e-06	1.95e-05	0.4189	0.40819	0.974432
YMR170C	ALD2	3.61695	12.269	2.93e-15	3.06e-13	2.75755	6.76245	3.14e-13	1.73e-11	2.7199	6.58826	1.14e-09	2.7e-08	0.551181	0.536984	0.974242
YMR135W-A	YMR135W-A	2.1605	4.47071	5.95e-08	2.25e-07	0.981308	1.97425	0.00797095	0.0133944	0.936587	1.91399	0.0202881	0.0373675	0.441598	0.428119	0.969477
YLR377C	FBP1	5.51243	45.6464	1.39e-11	1.56e-10	2.01095	4.03049	9.95e-05	0.000245437	1.96539	3.90519	0.00193461	0.00478188	0.088298	0.0855532	0.968914
YDR264C	AKR1	1.12218	2.17676	1.08e-05	2.69e-05	0.909597	1.87852	0.000387797	0.000857416	0.86288	1.81867	0.0218511	0.0399931	0.86299	0.835493	0.968137
YOR020W-A	YOR020W-A	2.94742	7.71371	1.38e-11	1.55e-10	2.30142	4.92942	9.79e-10	8.56e-09	2.25372	4.76911	1.12e-06	7.15e-06	0.639047	0.618264	0.967477
YCL012C	YCL012C	2.09155	4.26205	8.68e-05	0.000183949	1.74009	3.34055	0.00114933	0.00230803	1.69067	3.22806	0.0153914	0.029504	0.783789	0.757396	0.966327
YIR029W	DAL2	3.35674	10.2443	1.13e-15	1.57e-13	2.3531	5.10921	1.57e-12	5.22e-11	2.30104	4.92814	1.38e-09	3.09e-08	0.498739	0.481064	0.96456
YOL083W	ATG34	3.77408	13.6808	6.98e-14	2.53e-12	2.57823	5.97206	9.64e-11	1.26e-09	2.52423	5.75267	8.79e-08	8.48e-07	0.436527	0.420491	0.963265
YDR423C	CAD1	1.88977	3.70575	4.66e-11	4.21e-10	1.65255	3.14388	1.04e-09	9e-09	1.59316	3.0171	2.01e-06	1.19e-05	0.84838	0.814168	0.959673
YGL072C	YGL072C	2.44541	5.44681	2.46e-12	3.68e-11	2.22043	4.66033	4.7e-11	7.07e-10	2.16045	4.47055	3.68e-08	4.14e-07	0.855607	0.820766	0.959279
YPL054W	LEE1	5.69185	51.6914	1.47e-09	8.15e-09	3.35309	10.2183	3.1e-06	1.04e-05	3.29275	9.79982	0.000404538	0.00123036	0.19768	0.189583	0.959042
YEL059C-A	SOM1	1.66284	3.1664	7.48e-08	2.75e-07	0.945391	1.92571	0.000697976	0.00146023	0.881285	1.84202	0.00994387	0.0202691	0.60817	0.581738	0.956538
YKR046C	PET10	1.87048	3.65653	9.41e-12	1.12e-10	1.82944	3.554	2.83e-11	4.73e-10	1.7646	3.3978	2.73e-05	0.000114988	0.97196	0.92924	0.956048
YOR208W	PTP2	1.7969	3.47473	2.99e-07	9.6e-07	1.32165	2.49952	2.69e-05	7.41e-05	1.25663	2.38937	0.00183241	0.00456339	0.719341	0.687641	0.955932
YMR148W	OSW5	1.49503	2.8187	5.22e-10	3.32e-09	1.41592	2.6683	2.87e-09	2.14e-08	1.35021	2.54949	5.11e-05	0.000199073	0.946643	0.904492	0.955474
YDR476C	YDR476C	2.56422	5.91435	6.43e-12	8.17e-11	2.40482	5.29569	2.05e-11	3.62e-10	2.3391	5.05988	5.7e-08	5.89e-07	0.895397	0.855526	0.955471
YCL034W	LSB5	1.48823	2.80545	8.78e-09	4.02e-08	1.02053	2.02866	3.76e-05	0.000100765	0.954682	1.93815	0.00787419	0.0165316	0.723116	0.690853	0.955384
YLR070C	XYL2	1.54928	2.9267	6.35e-09	3.01e-08	1.10039	2.14413	6.87e-05	0.000175342	1.03295	2.0462	0.00253861	0.0060609	0.73261	0.699149	0.954326
YMR297W	PRC1	2.33592	5.04874	1.79e-11	1.89e-10	1.38948	2.61984	1.45e-06	5.26e-06	1.32133	2.49897	0.00238317	0.0057358	0.51891	0.494968	0.953862
YLR054C	OSW2	3.19336	9.14737	1.39e-11	1.56e-10	3.12514	8.72494	1.84e-11	3.36e-10	3.05578	8.31534	2.11e-08	2.58e-07	0.953819	0.909042	0.953055
YFR049W	YMR31	2.9411	7.67997	1.39e-12	2.48e-11	2.04244	4.11941	8.34e-10	7.51e-09	1.97106	3.92057	9.03e-07	5.95e-06	0.536384	0.510492	0.951729
YDR230W	YDR230W	2.98336	7.90823	1.48e-12	2.59e-11	1.77521	3.42288	2.9e-08	1.57e-07	1.70082	3.25085	7.83e-06	3.82e-05	0.432825	0.411072	0.949741
YDL057W	YDL057W	2.03568	4.10016	6.13e-12	7.84e-11	1.70446	3.25906	7.15e-10	6.63e-09	1.62607	3.08671	3.32e-06	1.84e-05	0.794863	0.752826	0.947114
YAL016C-B	YAL016C-B	1.96684	3.90911	1.14e-07	4.04e-07	1.39015	2.62106	0.000115916	0.000283807	1.31154	2.48207	0.00180309	0.00450545	0.670501	0.634944	0.946969
YOR221C	MCT1	1.0902	2.12903	3.85e-06	1.03e-05	1.08164	2.11644	6.46e-06	2.01e-05	1.00156	2.00217	0.00199752	0.00491696	0.994086	0.940414	0.946009
YKL093W	MBR1	4.26704	19.2533	2.4e-11	2.41e-10	1.76932	3.40893	9.41e-06	2.82e-05	1.6857	3.21697	0.00115322	0.00305609	0.177057	0.167086	0.943689
YOR134W	BAG7	2.63618	6.21682	4.61e-08	1.78e-07	2.29369	4.90308	4.46e-07	1.85e-06	2.20801	4.62038	0.000104811	0.000374226	0.788679	0.743206	0.942343
YIL166C	YIL166C	1.65484	3.14889	2.82e-05	6.53e-05	1.34105	2.53336	0.000875718	0.00179486	1.25523	2.38705	0.0116356	0.0232399	0.804525	0.758061	0.942247
YDR322C-A	TIM11	2.4878	5.60921	3.5e-10	2.34e-09	1.39923	2.6376	2.86e-06	9.74e-06	1.30999	2.47939	0.000544281	0.00159633	0.470227	0.442022	0.940018
YOL152W	FRE7	1.92036	3.78518	2.33e-05	5.51e-05	1.57528	2.97993	0.000513699	0.001105	1.4855	2.80014	0.00842198	0.0175517	0.787263	0.739765	0.939667
YMR090W	YMR090W	4.80664	27.9862	2.37e-16	1.01e-13	4.2457	18.9707	1.59e-15	4.72e-13	4.15378	17.7997	1.8e-11	1.25e-09	0.677859	0.636018	0.938275
YOR347C	PYK2	2.99375	7.96543	6.05e-13	1.32e-11	1.99086	3.97474	6.18e-10	5.92e-09	1.89224	3.71212	9.26e-07	6.08e-06	0.498999	0.466029	0.933928
YDL245C	HXT15	1.70579	3.26208	2.08e-08	8.7e-08	1.12443	2.18016	0.000279781	0.000636324	1.02419	2.03382	0.00344982	0.00796173	0.668333	0.623473	0.932878
YGR065C	VHT1	2.62708	6.17774	1.65e-05	3.99e-05	2.04982	4.14053	0.000248166	0.000570303	1.94767	3.8575	0.0117976	0.023524	0.670234	0.624419	0.931644
YDL123W	SNA4	1.81773	3.52526	1.08e-07	3.83e-07	1.7709	3.41266	1.83e-07	8.26e-07	1.66591	3.17313	9.65e-05	0.000348889	0.96806	0.900113	0.929812
YPL278C	YPL278C	3.07006	8.3981	8.71e-13	1.73e-11	3.06767	8.38419	1.36e-12	4.65e-11	2.96207	7.79243	1.94e-09	3.91e-08	0.998344	0.92788	0.92942
YGL073W	HSF1	1.96961	3.91663	1.07e-13	3.55e-12	1.66689	3.1753	2.05e-11	3.62e-10	1.55906	2.94662	3.04e-05	0.000126142	0.810723	0.752335	0.927981
YDR461C-A	YDR461C-A	3.07725	8.44005	5.71e-10	3.6e-09	1.63431	3.1044	8.87e-05	0.000220868	1.52341	2.8747	0.00138995	0.00356902	0.367817	0.340602	0.92601
YIL086C	YIL086C	1.60263	3.03696	2.15e-06	5.94e-06	1.22747	2.34156	0.000943642	0.00192216	1.11265	2.16243	0.0071841	0.0152387	0.771022	0.712038	0.923499
YGR146C	ECL1	2.77176	6.82941	1.24e-13	4e-12	1.73421	3.32696	4.5e-10	4.54e-09	1.61819	3.0699	1.58e-05	7.11e-05	0.487152	0.449512	0.922735
YOR350C	MNE1	1.37136	2.58715	4.5e-08	1.75e-07	1.22631	2.33967	7.85e-07	3.06e-06	1.10439	2.15008	0.000404499	0.00123036	0.904344	0.831063	0.918967
YER147C	SCC4	1.29477	2.45337	1.26e-07	4.39e-07	0.82632	1.77316	0.000303498	0.000686069	0.704008	1.62902	0.0221179	0.0404318	0.722742	0.663993	0.918714
YGL104C	VPS73	1.7771	3.42736	5.97e-08	2.26e-07	1.1706	2.25105	3.65e-05	9.8e-05	1.04608	2.06491	0.00323632	0.00752177	0.65679	0.602479	0.917309
YJL062W-A	COA3	1.49116	2.81115	5.42e-09	2.61e-08	1.08034	2.11454	5.24e-06	1.67e-05	0.950554	1.93261	0.00515058	0.011329	0.752197	0.687481	0.913964
YIL146C	ATG32	2.71941	6.58605	3.14e-13	7.66e-12	1.73996	3.34025	9.63e-10	8.47e-09	1.60994	3.05239	1.06e-05	4.99e-05	0.507171	0.463462	0.913819
YLR345W	YLR345W	2.67582	6.39001	1.79e-12	2.93e-11	2.58107	5.98384	3.82e-12	1.02e-10	2.4495	5.46228	1.81e-08	2.29e-07	0.936436	0.854816	0.912839
YOR010C	TIR2	2.39319	5.25316	5.04e-06	1.31e-05	1.4926	2.81395	0.000997751	0.00202257	1.36076	2.56821	0.0249305	0.0450475	0.535668	0.488888	0.912671
YGR127W	YGR127W	1.55756	2.94356	3.2e-10	2.16e-09	1.0183	2.02553	8.14e-06	2.47e-05	0.883692	1.84509	0.00565448	0.0123235	0.688122	0.626822	0.910918
YOR384W	FRE5	1.90385	3.7421	1.41e-08	6.13e-08	1.00856	2.01191	9.84e-05	0.000243226	0.872659	1.83104	0.0146559	0.028322	0.537641	0.489307	0.9101
YPR023C	EAF3	1.94414	3.84807	4.54e-11	4.1e-10	1.4644	2.75948	5.65e-09	3.85e-08	1.3248	2.50497	0.000342361	0.00106855	0.717108	0.650969	0.90777
YER121W	YER121W	2.95522	7.75549	3.19e-08	1.27e-07	2.55146	5.86228	1.24e-05	3.62e-05	2.40821	5.30813	0.00013454	0.000465302	0.755888	0.684436	0.905472
YPR030W	CSR2	4.67835	25.605	5.7e-14	2.18e-12	3.91952	15.1319	9.23e-13	3.59e-11	3.77516	13.6911	6.55e-09	1.05e-07	0.590975	0.534703	0.904781
YPL119C	DBP1	3.59491	12.083	4.83e-12	6.51e-11	2.25113	4.76055	1.39e-08	8.31e-08	2.10258	4.29477	1.13e-05	5.28e-05	0.393987	0.355438	0.902157
YMR165C	PAH1	3.35134	10.2059	3.18e-10	2.15e-09	1.67967	3.20355	7.75e-06	2.37e-05	1.52844	2.88474	0.00156565	0.00395197	0.313891	0.282653	0.900481
YKL133C	YKL133C	2.83647	7.14272	5.46e-11	4.84e-10	1.78181	3.43857	9.4e-07	3.58e-06	1.62924	3.0935	8.98e-05	0.000327133	0.481409	0.433099	0.899648
YHL036W	MUP3	4.6091	24.4049	2.03e-11	2.1e-10	3.84102	14.3306	2.91e-10	3.14e-09	3.68822	12.8903	9.71e-07	6.35e-06	0.587201	0.528187	0.899499
YIL152W	YIL152W	2.40388	5.29226	1.53e-10	1.15e-09	2.06394	4.18125	1.91e-09	1.53e-08	1.90993	3.7579	2.61e-06	1.5e-05	0.790069	0.710075	0.89875
YIL046W	MET30	2.53428	5.79286	9.78e-11	7.96e-10	2.47908	5.57541	1.58e-10	1.86e-09	2.32489	5.01029	5.14e-07	3.64e-06	0.962463	0.864908	0.89864
YOL025W	LAG2	1.76199	3.39165	1.55e-06	4.4e-06	1.60533	3.04265	1.18e-05	3.45e-05	1.45013	2.73233	0.001368	0.00351874	0.8971	0.805607	0.898012
YHR104W	GRE3	2.49655	5.64333	8.88e-11	7.31e-10	2.40378	5.29189	1.74e-10	2e-09	2.24856	4.75207	5.82e-07	4.03e-06	0.937725	0.842069	0.897991
YOR178C	GAC1	3.03837	8.21562	6.43e-13	1.37e-11	2.9853	7.91887	1.01e-12	3.78e-11	2.82968	7.10919	6.69e-09	1.07e-07	0.96388	0.865325	0.897752
YLR258W	GSY2	3.27964	9.71114	4.14e-13	9.48e-12	2.89448	7.43574	3.07e-12	8.65e-11	2.73713	6.66743	2.05e-08	2.53e-07	0.765691	0.686575	0.896674
YER084W	YER084W	4.34483	20.32	2.25e-15	2.39e-13	2.5579	5.88851	2.45e-09	1.87e-08	2.39582	5.26274	6.18e-08	6.28e-07	0.289789	0.258993	0.893731
YHR138C	YHR138C	4.1152	17.33	6.22e-12	7.94e-11	2.62964	6.18871	6.1e-09	4.12e-08	2.46639	5.52659	9.54e-06	4.52e-05	0.357109	0.318903	0.893011
YGL250W	RMR1	1.84703	3.59759	9.27e-11	7.61e-10	1.37177	2.58788	6.02e-08	3.04e-07	1.20822	2.31053	0.000124626	0.000437366	0.719337	0.642244	0.892827
YKL091C	YKL091C	1.30735	2.47487	1.26e-06	3.63e-06	1.1409	2.20518	1.54e-05	4.43e-05	0.976476	1.96765	0.00349591	0.00805435	0.89103	0.795053	0.892285
YDL221W	YDL221W	1.34224	2.53544	3.52e-05	8.03e-05	1.04576	2.06445	0.00230694	0.0043604	0.879105	1.83923	0.0199827	0.0368855	0.814236	0.72541	0.890908
YMR041C	ARA2	2.09949	4.28556	1.81e-12	2.96e-11	1.71795	3.28968	1.16e-10	1.46e-09	1.55104	2.93028	1.02e-05	4.8e-05	0.76762	0.683755	0.890747
YDL233W	MFG1	2.34734	5.08886	1.02e-12	1.94e-11	1.80547	3.49543	2.96e-10	3.18e-09	1.63644	3.10898	8.89e-07	5.87e-06	0.686878	0.610938	0.889441
YML004C	GLO1	2.18754	4.55527	1.61e-10	1.2e-09	1.95627	3.88056	1.04e-09	9e-09	1.78688	3.45068	2.28e-05	9.86e-05	0.851885	0.757515	0.889223
YNR001C	CIT1	3.91468	15.0812	1.77e-14	9.96e-13	2.6553	6.29977	8.52e-12	1.9e-10	2.48508	5.59867	1.03e-07	9.62e-07	0.417725	0.371236	0.88871
YOR141C	ARP8	1.23659	2.35641	5.09e-05	0.000112863	1.14265	2.20786	0.000162702	0.000385971	0.971026	1.96023	0.0131828	0.0258275	0.936957	0.831872	0.887845
YLR240W	VPS34	1.21398	2.31976	1.81e-08	7.7e-08	1.09331	2.13363	1.81e-06	6.43e-06	0.9209	1.8933	0.00361824	0.00827981	0.919764	0.816159	0.887357
YAL008W	FUN14	2.13813	4.40191	1.69e-11	1.82e-10	1.58611	3.0024	3.45e-09	2.52e-08	1.41246	2.6619	0.00012744	0.000444969	0.682067	0.604715	0.886592
YER119C	AVT6	2.25246	4.76494	5.69e-12	7.41e-11	1.35593	2.55963	4.79e-08	2.49e-07	1.18224	2.26929	0.00117355	0.00310305	0.53718	0.476247	0.88657
YPL133C	RDS2	1.49717	2.82289	1.1e-08	4.9e-08	1.44184	2.71668	8.38e-08	4.1e-07	1.26289	2.39977	7.09e-05	0.000265244	0.962374	0.850111	0.883347
YNL241C	ZWF1	3.58549	12.0044	1.51e-12	2.62e-11	1.69436	3.23633	1.55e-07	7.13e-07	1.51529	2.85857	0.000442767	0.00133638	0.269596	0.238128	0.883276
YGR225W	AMA1	2.80303	6.97906	2.48e-09	1.3e-08	2.61109	6.10967	1.73e-07	7.85e-07	2.43068	5.39146	8.23e-06	3.98e-05	0.875429	0.77252	0.882447
YKR105C	VBA5	1.86667	3.64689	3.63e-09	1.82e-08	1.36451	2.57489	2.91e-06	9.89e-06	1.184	2.27205	0.000547956	0.00160425	0.706051	0.62301	0.882388
YHR106W	TRR2	1.92469	3.79654	4.22e-13	9.59e-12	1.36652	2.57849	1.22e-08	7.44e-08	1.18468	2.27312	0.000511977	0.00151204	0.679167	0.598736	0.881574
YNL305C	BXI1	4.32291	20.0136	1.55e-13	4.67e-12	3.94335	15.384	6.18e-13	2.65e-11	3.76095	13.5569	6.02e-09	9.78e-08	0.768674	0.677382	0.881234
YAL062W	GDH3	5.77322	54.6904	2.13e-15	2.35e-13	4.03241	16.3635	4.19e-13	2.06e-11	3.84936	14.4136	3.95e-09	7.06e-08	0.299202	0.263549	0.88084
YGL156W	AMS1	3.91036	15.0361	1.3e-16	8.04e-14	2.3851	5.22381	4.79e-13	2.3e-11	2.20166	4.60009	9.51e-08	8.97e-07	0.347418	0.305936	0.8806
YHR161C	YAP1801	2.45632	5.48816	1.6e-09	8.8e-09	2.07907	4.22536	2.36e-08	1.31e-07	1.89378	3.71609	3.31e-05	0.000135475	0.769905	0.67711	0.879473
YDL149W	ATG9	1.89412	3.71696	1.87e-10	1.36e-09	1.02192	2.03061	1.48e-05	4.27e-05	0.836583	1.78582	0.0065718	0.0140855	0.54631	0.48045	0.879446
YMR317W	YMR317W	1.17543	2.2586	0.00014127	0.000290747	1.17075	2.25129	0.00019228	0.00044863	0.984611	1.97878	0.015143	0.0291347	0.996761	0.876108	0.878955
YPL277C	YPL277C	2.59493	6.04159	1.64e-13	4.81e-12	2.29675	4.91351	2.28e-12	6.92e-11	2.11034	4.31794	8.92e-09	1.34e-07	0.813281	0.714703	0.878791
YBR001C	NTH2	2.24876	4.75274	5.51e-08	2.11e-07	1.93248	3.8171	7.52e-07	2.94e-06	1.74596	3.35417	0.000309656	0.000978278	0.803136	0.705734	0.878723
YKR049C	FMP46	4.37672	20.7741	2.06e-14	1.09e-12	2.78276	6.88166	3.33e-11	5.35e-10	2.59608	6.04643	1.44e-07	1.27e-06	0.331261	0.291056	0.878629
YNL202W	SPS19	3.63473	12.4212	8.64e-13	1.73e-11	1.73931	3.33875	3.28e-07	1.41e-06	1.55196	2.93215	0.000105844	0.000377463	0.268795	0.23606	0.878218
YFR033C	QCR6	3.01304	8.07264	1.32e-12	2.4e-11	2.88894	7.40726	2.69e-12	7.84e-11	2.70078	6.50153	2.08e-08	2.56e-07	0.917577	0.805379	0.877724
YPL271W	ATP15	3.45367	10.9561	2.31e-14	1.21e-12	2.42151	5.35733	7.84e-12	1.82e-10	2.23004	4.69146	4.97e-07	3.55e-06	0.48898	0.428204	0.875709
YNL203C	YNL203C	3.16141	8.94705	2.68e-11	2.64e-10	1.32229	2.50063	0.000125398	0.000305387	1.12631	2.18299	0.00322269	0.00749862	0.279491	0.24399	0.872978
YPL248C	GAL4	1.8272	3.54849	2.1e-11	2.15e-10	1.72521	3.30629	8.55e-11	1.14e-09	1.52617	2.8802	1.51e-05	6.83e-05	0.931746	0.81167	0.871128
YMR156C	TPP1	1.90871	3.75472	1.87e-09	1.01e-08	1.03438	2.04824	0.000198985	0.000463183	0.83037	1.77814	0.0143775	0.0278565	0.545511	0.473575	0.868132
YGR087C	PDC6	6.1277	69.9232	2.24e-13	5.99e-12	4.8194	28.2347	1.4e-11	2.72e-10	4.61513	24.5071	4.55e-08	4.91e-07	0.403796	0.350485	0.867976
YBR126C	TPS1	2.56801	5.92993	2.09e-11	2.14e-10	1.72941	3.31592	1.14e-08	7.03e-08	1.52476	2.87738	0.000444905	0.00134216	0.559184	0.48523	0.867747
YOR049C	RSB1	2.88025	7.3628	9.57e-09	4.33e-08	2.57458	5.95696	7.38e-08	3.66e-07	2.36051	5.1355	6.03e-05	0.00022921	0.809063	0.697493	0.8621
YPL089C	RLM1	1.72026	3.29495	8.28e-10	4.93e-09	1.03995	2.05616	1.42e-05	4.11e-05	0.823805	1.77007	0.0147154	0.0284186	0.624033	0.537206	0.860861
YMR105C	PGM2	3.86501	14.5708	1.73e-15	2.1e-13	3.21769	9.30296	3.4e-14	3.81e-12	2.99995	7.99973	4.57e-10	1.33e-08	0.638465	0.549024	0.859912
YHR198C	AIM18	2.58063	5.98201	1.04e-11	1.21e-10	1.55114	2.93049	8.62e-08	4.22e-07	1.33048	2.51486	0.000210953	0.00069485	0.489884	0.420404	0.858171
YJL048C	UBX6	2.31209	4.96603	4.39e-09	2.17e-08	2.22223	4.66616	8.35e-09	5.34e-08	2.00048	4.00134	1.96e-05	8.62e-05	0.939615	0.805741	0.857523
YMR115W	MGR3	1.55006	2.92829	4.65e-07	1.44e-06	1.38767	2.61657	4.65e-06	1.5e-05	1.16579	2.24356	0.00144749	0.00369128	0.893548	0.766168	0.857444
YIL047C	SYG1	2.32285	5.00318	1.93e-08	8.18e-08	2.30915	4.95591	2.14e-08	1.21e-07	2.0866	4.24745	4.04e-05	0.000160985	0.99055	0.84895	0.857048
YDR306C	YDR306C	1.66726	3.1761	6.18e-08	2.32e-07	1.1337	2.1942	1.77e-05	5.03e-05	0.910519	1.87972	0.00982793	0.0200626	0.690847	0.591832	0.856677
YOL071W	SDH5	2.68073	6.41179	9.81e-12	1.15e-10	2.14187	4.41335	7.74e-10	7.05e-09	1.91863	3.78064	1.73e-06	1.05e-05	0.688318	0.589639	0.856638
YFR017C	IGD1	7.02155	129.926	2.6e-14	1.29e-12	5.34246	40.5732	1.03e-12	3.78e-11	5.11839	34.7367	1.07e-08	1.55e-07	0.312279	0.267358	0.856149
YLR156W	YLR156W	3.04208	8.23679	7.98e-10	4.78e-09	2.41383	5.32888	9.8e-07	3.71e-06	2.18841	4.55803	3.88e-05	0.000155361	0.64696	0.553374	0.855345
YKL217W	JEN1	7.81689	225.486	1.1e-08	4.89e-08	5.01424	32.3175	1.46e-06	5.29e-06	4.78409	27.5522	0.00071898	0.00202717	0.143324	0.12219	0.852547
YJR085C	YJR085C	1.86958	3.65425	1.44e-09	7.99e-09	1.80242	3.48805	2.81e-09	2.11e-08	1.56721	2.96331	0.000108373	0.000385787	0.95452	0.810922	0.84956
YLR160C	ASP3-4	2.4821	5.5871	2.45e-10	1.71e-09	2.05414	4.15297	5.02e-09	3.46e-08	1.81807	3.52608	2.02e-05	8.86e-05	0.743315	0.631112	0.849051
YNL274C	GOR1	2.31273	4.96823	5.15e-07	1.59e-06	1.83511	3.56798	1.42e-05	4.1e-05	1.59799	3.02721	0.00285823	0.00672154	0.71816	0.609314	0.848438
YER115C	SPR6	1.51948	2.86688	7.68e-08	2.81e-07	1.06556	2.09298	3.34e-05	9.03e-05	0.823803	1.77007	0.00725543	0.0153635	0.730057	0.617419	0.845713
YNR034W	SOL1	2.15112	4.44173	1.31e-07	4.56e-07	1.98543	3.9598	5.09e-07	2.08e-06	1.74058	3.3417	0.000368985	0.00113911	0.8915	0.752341	0.843905
YER152W-A	Unknown	1.85015	3.60538	6.68e-09	3.15e-08	1.41683	2.66999	7.31e-07	2.87e-06	1.16674	2.24504	0.000544446	0.00159633	0.740556	0.622692	0.840843
YJL116C	NCA3	6.20533	73.7888	3.79e-13	8.8e-12	3.12659	8.73367	6.7e-09	4.45e-08	2.8747	7.33452	1.49e-05	6.72e-05	0.11836	0.0993989	0.839799
YJL144W	YJL144W	4.05555	16.6281	2.56e-13	6.54e-12	3.19496	9.15752	1.2e-11	2.48e-10	2.94165	7.68288	8.11e-08	7.95e-07	0.550727	0.462043	0.83897
YKL141W	SDH3	3.28259	9.73104	5.01e-14	1.99e-12	1.9603	3.89142	2.46e-10	2.74e-09	1.7011	3.25148	7.46e-05	0.000277671	0.399898	0.334135	0.835551
YMR210W	MGL2	1.87246	3.66157	2.14e-09	1.14e-08	1.14128	2.20576	5.45e-06	1.73e-05	0.881659	1.84249	0.0123652	0.0244511	0.602409	0.503197	0.835309
YOR343C	YOR343C	3.22406	9.34411	1.26e-09	7.15e-09	2.43119	5.39337	3.39e-07	1.45e-06	2.17024	4.50097	3.43e-05	0.000139168	0.577195	0.481691	0.834538
YCR076C	FUB1	1.73454	3.32774	5e-08	1.93e-07	1.60489	3.04172	3.8e-07	1.61e-06	1.33898	2.52972	0.000284951	0.000907451	0.914049	0.760191	0.831675
YIL033C	BCY1	2.03113	4.08725	2.29e-10	1.62e-09	1.47513	2.78009	5.32e-08	2.73e-07	1.20602	2.307	0.00277373	0.0065565	0.680186	0.564438	0.829828
YGL192W	IME4	2.44912	5.46084	2.18e-09	1.16e-08	1.3352	2.5231	1.32e-05	3.83e-05	1.06569	2.09317	0.00551916	0.0120551	0.462036	0.383305	0.829601
YPR093C	ASR1	3.26454	9.61005	2.13e-09	1.14e-08	3.07786	8.44362	6.82e-09	4.52e-08	2.80774	7.00188	1.39e-05	6.37e-05	0.878624	0.728599	0.829251
YDL222C	FMP45	6.9399	122.777	1.16e-08	5.15e-08	4.76786	27.2439	1.01e-06	3.83e-06	4.49677	22.5769	0.000489544	0.00145615	0.221898	0.183885	0.828693
YPL055C	LGE1	2.71286	6.5562	7.19e-14	2.6e-12	1.91554	3.77254	4.27e-11	6.54e-10	1.6441	3.12552	5.47e-06	2.8e-05	0.575416	0.476728	0.828492
YOR152C	ATG40	2.01572	4.04381	1.75e-11	1.86e-10	1.73095	3.31947	9.41e-10	8.31e-09	1.45536	2.74226	6.98e-06	3.47e-05	0.820877	0.678137	0.826112
YOR382W	FIT2	9.5469	748.003	1.81e-18	3.59e-15	9.10654	551.243	3.16e-18	9.41e-15	8.82877	454.701	1.02e-13	7.49e-11	0.736953	0.607886	0.824864
YGL087C	MMS2	1.21528	2.32185	6.03e-08	2.28e-07	0.998914	1.9985	1.16e-05	3.41e-05	0.720626	1.6479	0.0223868	0.0408605	0.860733	0.709733	0.824569
YCL040W	GLK1	4.68293	25.6864	4.58e-14	1.87e-12	2.89803	7.45408	6.62e-11	9.44e-10	2.61905	6.14344	5.12e-07	3.63e-06	0.290195	0.239171	0.824171
YJL141C	YAK1	1.9492	3.86161	1.41e-09	7.88e-09	1.42949	2.69351	1.89e-07	8.48e-07	1.14821	2.21639	0.00360544	0.00825687	0.697511	0.573956	0.822864
YPL206C	PGC1	1.86091	3.63237	7.84e-08	2.86e-07	1.73731	3.33412	2.37e-07	1.05e-06	1.45573	2.74295	0.000362617	0.00112177	0.917892	0.755141	0.822691
YMR056C	AAC1	4.08225	16.9387	1.29e-14	8.24e-13	3.10187	8.5853	1.21e-12	4.29e-11	2.81896	7.05653	1.35e-08	1.83e-07	0.506845	0.416592	0.821931
YNL055C	POR1	3.70212	13.0152	1.31e-13	4.15e-12	2.49864	5.65154	6.62e-11	9.44e-10	2.21256	4.63497	1.84e-06	1.11e-05	0.434227	0.35612	0.820125
YNR036C	MRPS12	1.68104	3.20659	8.21e-09	3.8e-08	1.10581	2.1522	1.15e-05	3.38e-05	0.815717	1.76017	0.0258202	0.0463316	0.67118	0.548924	0.817849
YPL247C	YPL247C	3.44378	10.8813	1.79e-10	1.31e-09	2.52038	5.73735	2.03e-08	1.16e-07	2.2265	4.67996	4.7e-05	0.000185224	0.527265	0.43009	0.8157
YPR154W	PIN3	3.51614	11.441	1.06e-13	3.55e-12	2.84462	7.18316	3.25e-12	8.86e-11	2.54625	5.84114	4.2e-08	4.62e-07	0.627846	0.510547	0.813172
YEL020C	PXP1	1.74269	3.34658	1.74e-11	1.85e-10	1.04596	2.06474	6.24e-06	1.95e-05	0.746849	1.67812	0.0183144	0.0342899	0.616971	0.501444	0.812752
YNL063W	MTQ1	1.49682	2.82221	4.29e-11	3.95e-10	1.1757	2.25902	2.92e-07	1.26e-06	0.876442	1.83584	0.0044921	0.0100289	0.800443	0.650499	0.812673
YBR280C	SAF1	3.12604	8.73033	1.52e-12	2.62e-11	1.80061	3.48368	2.89e-08	1.57e-07	1.49904	2.82655	4.62e-05	0.000182089	0.399032	0.323762	0.81137
YGR203W	YCH1	1.33762	2.52735	2.03e-07	6.78e-07	1.30612	2.47275	5.8e-07	2.33e-06	1.0037	2.00514	0.00147857	0.0037641	0.978397	0.793377	0.810894
YEL030W	ECM10	1.82437	3.54153	2.93e-08	1.18e-07	1.1259	2.18238	0.000112434	0.000275849	0.82328	1.76942	0.0139477	0.0271563	0.616225	0.499622	0.810778
YLL020C	YLL020C	2.67008	6.36464	4.04e-11	3.76e-10	2.54007	5.81617	1.61e-10	1.89e-09	2.23682	4.71358	6.51e-07	4.46e-06	0.913827	0.74059	0.810427
YAL034C	FUN19	4.11632	17.3435	8.54e-15	6.52e-13	3.46893	11.0726	1.36e-13	1.05e-11	3.16355	8.96034	2.14e-09	4.22e-08	0.638432	0.51664	0.809233
YMR302C	YME2	2.25658	4.77859	3.81e-11	3.6e-10	1.17246	2.25396	2.3e-06	7.99e-06	0.865709	1.82223	0.0153246	0.0293948	0.471679	0.381333	0.808459
YPL056C	LCL1	3.06065	8.34348	7.69e-10	4.63e-09	2.26205	4.79674	4.34e-07	1.81e-06	1.95197	3.86901	0.000129259	0.000449912	0.574909	0.463717	0.806592
YHR199C	AIM46	3.03503	8.19664	1.74e-13	5.01e-12	2.44843	5.45821	6.61e-12	1.59e-10	2.13612	4.3958	2.26e-07	1.84e-06	0.665908	0.536292	0.805355
YLR155C	ASP3-1	2.46341	5.51517	9.05e-10	5.34e-09	2.06056	4.17149	1.48e-08	8.79e-08	1.7478	3.35845	5.37e-05	0.000207141	0.756366	0.608948	0.805097
YJL067W	YJL067W	4.24249	18.9286	3.96e-15	3.69e-13	2.73156	6.64172	6.8e-12	1.61e-10	2.41867	5.34677	6.01e-08	6.13e-07	0.350883	0.282471	0.805028
YPR150W	YPR150W	3.67236	12.7495	7.63e-15	5.9e-13	3.55865	11.7831	3.13e-14	3.72e-12	3.24463	9.47834	2.94e-10	9.35e-09	0.924202	0.74343	0.804402
YJL211C	YJL211C	2.25335	4.76789	2.13e-10	1.53e-09	1.75038	3.36447	2.25e-08	1.26e-07	1.43512	2.70405	6.25e-05	0.000236237	0.705652	0.567136	0.803705
YNL125C	ESBP6	2.41685	5.34003	2.09e-11	2.14e-10	2.30837	4.95324	4.68e-11	7.07e-10	1.98836	3.96785	2.42e-06	1.4e-05	0.927569	0.743039	0.80106
YBR284W	YBR284W	2.21175	4.63237	1.81e-05	4.35e-05	1.98428	3.95665	0.00018115	0.000425495	1.65044	3.1393	0.00815272	0.0170622	0.85413	0.677688	0.793425
YLR438W	CAR2	3.69213	12.9253	1.21e-13	3.93e-12	1.70713	3.26511	3.24e-08	1.74e-07	1.37283	2.58978	0.000215418	0.000707207	0.252613	0.200364	0.793167
YNL322C	KRE1	3.32722	10.0368	1.07e-12	2.01e-11	2.74395	6.69903	2.31e-11	4.01e-10	2.40829	5.30843	2.88e-07	2.24e-06	0.667448	0.528898	0.792418
YBL064C	PRX1	3.15204	8.8891	1.95e-08	8.25e-08	2.27792	4.84979	1.83e-06	6.5e-06	1.94129	3.84048	0.00124063	0.00324725	0.545588	0.432044	0.791886
YDR204W	COQ4	3.03988	8.2242	6.7e-14	2.45e-12	2.3894	5.23938	4.62e-12	1.17e-10	2.05237	4.14787	1.28e-07	1.15e-06	0.637068	0.504349	0.791671
YNR002C	ATO2	6.94387	123.116	1.63e-10	1.21e-09	4.13842	17.6112	1.2e-07	5.66e-07	3.79992	13.928	0.000148644	0.00050759	0.143046	0.11313	0.790861
YBR072W	HSP26	10.549	1498.21	5.21e-19	3.1e-15	9.34608	650.806	2.15e-18	9.41e-15	9.00542	513.925	7.76e-14	7.49e-11	0.434389	0.343026	0.789675
YMR194C-A	YMR194C-A	1.32794	2.51044	3.53e-05	8.05e-05	1.31248	2.48369	0.000631821	0.00133591	0.971059	1.96028	0.00959754	0.0196913	0.989345	0.780851	0.789261
YML081C-A	ATP18	2.44545	5.44697	4.48e-11	4.06e-10	1.68226	3.20931	1.86e-08	1.07e-07	1.34001	2.53152	0.000882227	0.00241871	0.589192	0.464758	0.788806
YGL208W	SIP2	2.86015	7.26088	7.54e-15	5.9e-13	1.7902	3.45863	7.02e-11	9.8e-10	1.44561	2.72378	3.67e-05	0.000147885	0.476337	0.37513	0.787531
YPL147W	PXA1	2.8108	7.01672	5.05e-13	1.11e-11	2.07963	4.22698	3.77e-10	3.93e-09	1.73425	3.32706	1.11e-06	7.11e-06	0.602415	0.474162	0.787101
YCR083W	TRX3	2.40454	5.29468	1.34e-12	2.42e-11	1.86265	3.63674	1.42e-10	1.71e-09	1.51595	2.85987	4.49e-05	0.00017742	0.686867	0.540141	0.786384
YNR072W	HXT17	2.10505	4.30212	1.82e-07	6.1e-07	1.80078	3.48408	1.7e-05	4.85e-05	1.45094	2.73387	0.00109405	0.00291617	0.809854	0.635471	0.784673
YPL005W	AEP3	2.74971	6.72582	3.01e-15	3.09e-13	1.25381	2.3847	1.72e-07	7.82e-07	0.900693	1.86696	0.00360771	0.00825888	0.354559	0.277581	0.782892
YBR132C	AGP2	2.86291	7.27482	3.94e-11	3.68e-10	2.0542	4.15313	1.07e-08	6.65e-08	1.6994	3.24766	4.39e-05	0.000174064	0.570891	0.446424	0.781979
YIR016W	YIR016W	2.13947	4.406	3.04e-09	1.56e-08	1.84562	3.59407	5.1e-08	2.63e-07	1.48986	2.80861	0.000127465	0.000444969	0.815721	0.637452	0.781458
YBR269C	SDH8	2.87556	7.3389	4.2e-14	1.78e-12	2.34187	5.06961	1.67e-12	5.47e-11	1.98566	3.96043	2.69e-07	2.13e-06	0.690786	0.539649	0.781211
YPR005C	HAL1	2.12366	4.35799	5.67e-08	2.16e-07	1.87263	3.66201	1.62e-06	5.82e-06	1.51057	2.84922	0.000588133	0.0017051	0.840297	0.653791	0.778048
YLR158C	ASP3-3	2.48862	5.61242	4.08e-10	2.65e-09	2.09445	4.27062	6.31e-09	4.24e-08	1.73184	3.3215	4.41e-05	0.000174731	0.760924	0.591813	0.777756
YBL049W	MOH1	6.32756	80.3127	5.55e-15	4.86e-13	6.13154	70.1094	7.73e-15	1.44e-12	5.76376	54.3329	1.91e-10	6.48e-09	0.872955	0.676517	0.774974
YHR150W	PEX28	1.09776	2.14022	1.79e-07	6.04e-07	1.05664	2.08008	2.61e-06	8.94e-06	0.685884	1.60869	0.0245043	0.0443852	0.971901	0.751646	0.773377
YKL171W	NNK1	2.45384	5.47874	6.29e-14	2.32e-12	1.62499	3.08441	1.32e-10	1.63e-09	1.25317	2.38365	0.000489121	0.00145562	0.562978	0.435073	0.772807
YMR191W	SPG5	4.25722	19.1227	2.36e-13	6.14e-12	2.0029	4.00804	2.81e-08	1.53e-07	1.62252	3.07913	0.000125004	0.000438433	0.209596	0.161019	0.768237
YER182W	FMP10	2.8792	7.3574	2.52e-09	1.31e-08	2.0898	4.25688	3.91e-07	1.65e-06	1.70567	3.26181	0.000572227	0.00166222	0.578585	0.443338	0.766246
YJL066C	MPM1	4.18448	18.1825	1.24e-14	8.19e-13	2.5988	6.05782	3.03e-11	4.92e-10	2.21429	4.64054	3.97e-07	2.94e-06	0.333167	0.25522	0.766041
YJL100W	LSB6	2.29971	4.92359	5.81e-10	3.64e-09	2.2361	4.71121	1.2e-09	1.03e-08	1.85069	3.60674	9.1e-06	4.34e-05	0.956865	0.732542	0.765565
YKR009C	FOX2	2.92912	7.61647	5.46e-14	2.11e-12	1.96354	3.90017	7.73e-11	1.06e-09	1.57803	2.98562	2.31e-05	0.0001	0.51207	0.391995	0.765511
YLL019W-A	Unknown	2.40832	5.30857	2.11e-10	1.51e-09	1.95851	3.88661	9.41e-08	4.57e-07	1.5684	2.96576	3.27e-05	0.000134148	0.732139	0.558674	0.76307
YMR081C	ISF1	4.84415	28.7233	6.86e-13	1.43e-11	3.8022	13.95	2.71e-11	4.57e-10	3.40894	10.6217	2.64e-07	2.11e-06	0.48567	0.369793	0.761408
YKR096W	ESL2	1.97356	3.92735	1.95e-09	1.05e-08	1.34689	2.54364	8.23e-07	3.19e-06	0.947904	1.92907	0.00818193	0.0171113	0.647673	0.491189	0.758389
YBR297W	MAL33	2.59486	6.0413	9.16e-07	2.71e-06	1.7325	3.32302	0.000546517	0.00117052	1.33145	2.51656	0.0207845	0.0381819	0.550051	0.416559	0.75731
YBL059C-A	CMC2	1.98315	3.95356	9.78e-09	4.41e-08	1.62919	3.09339	1.15e-06	4.29e-06	1.22704	2.34086	0.000949668	0.00257279	0.782433	0.59209	0.756729
YLL019C	KNS1	2.54311	5.82842	7.26e-13	1.49e-11	2.1623	4.47627	1.23e-11	2.5e-10	1.75952	3.38585	1.18e-05	5.49e-05	0.768007	0.58092	0.756399
YHR132W-A	IGO2	1.5489	2.92594	4.64e-06	1.22e-05	1.38312	2.60832	3.42e-05	9.22e-05	0.98002	1.97249	0.0148627	0.0286751	0.891447	0.674139	0.75623
YIL097W	FYV10	3.2228	9.33594	1.36e-11	1.52e-10	2.91856	7.56092	1.34e-10	1.65e-09	2.51059	5.69853	9.33e-07	6.12e-06	0.809872	0.610386	0.753682
YDR119W-A	COX26	5.96944	62.6584	3.38e-14	1.53e-12	4.40944	21.2507	9.07e-12	1.98e-10	3.99916	15.9907	4.43e-08	4.83e-07	0.339152	0.255205	0.752478
YDR265W	PEX10	1.60231	3.03629	1.81e-10	1.32e-09	1.49742	2.82338	1.95e-09	1.54e-08	1.08541	2.12198	0.000540056	0.00158502	0.929878	0.698874	0.751576
YER088C	DOT6	2.51774	5.72686	1.43e-09	7.97e-09	2.4065	5.30186	2.87e-09	2.14e-08	1.99199	3.97785	2.35e-05	0.000101282	0.92579	0.694596	0.750274
YCR091W	KIN82	3.60124	12.1362	3.35e-14	1.53e-12	1.81738	3.52441	7.9e-09	5.1e-08	1.40041	2.63976	0.00010977	0.00039006	0.290405	0.217511	0.748993
YDR262W	YDR262W	2.70889	6.53817	1.4e-10	1.08e-09	2.64196	6.24179	2.22e-10	2.5e-09	2.22203	4.66548	2.84e-06	1.6e-05	0.954669	0.713575	0.747458
YKL010C	UFD4	1.5508	2.9298	2.75e-07	8.91e-07	1.34047	2.53233	2.56e-06	8.78e-06	0.919445	1.89139	0.010159	0.0206369	0.864335	0.645569	0.746896
YPL224C	MMT2	1.76599	3.40107	1.52e-11	1.68e-10	1.19766	2.29367	1.37e-06	5.01e-06	0.775755	1.71209	0.0280131	0.0498457	0.674396	0.503396	0.74644
YPL203W	TPK2	2.65876	6.3149	1.31e-10	1.01e-09	1.97542	3.93242	1.82e-08	1.05e-07	1.55245	2.93315	0.000110004	0.000390657	0.62272	0.464481	0.745891
YLR157C	ASP3-2	2.44934	5.46166	5.29e-10	3.36e-09	2.0933	4.26724	6.44e-09	4.31e-08	1.66593	3.17319	7.9e-05	0.000291378	0.781308	0.580992	0.743615
YCR082W	AHC2	1.6636	3.16806	1.15e-09	6.59e-09	1.34849	2.54645	5.83e-08	2.96e-07	0.918549	1.89021	0.00679196	0.0145051	0.803788	0.596647	0.742294
YHR055C	CUP1-2	4.91664	30.2035	2.17e-12	3.4e-11	3.97486	15.7236	4.51e-11	6.85e-10	3.5419	11.6471	5.5e-07	3.85e-06	0.520589	0.385622	0.740742
YHR054W-A	Unknown	4.99857	31.9683	1.99e-12	3.18e-11	4.05563	16.629	3.87e-11	6.07e-10	3.62154	12.3082	4.8e-07	3.45e-06	0.520169	0.385011	0.740165
YDL183C	YDL183C	1.72627	3.30872	6.92e-10	4.24e-09	1.65831	3.15646	5.86e-09	3.98e-08	1.21808	2.32637	0.00022748	0.000741084	0.953982	0.703102	0.737018
YLR193C	UPS1	2.04203	4.11825	3.53e-10	2.35e-09	2.02248	4.06281	7.26e-10	6.71e-09	1.58205	2.99396	7.7e-06	3.76e-05	0.986538	0.726997	0.736917
YGR268C	HUA1	2.8996	7.46219	7.42e-10	4.5e-09	2.64918	6.27309	3.23e-09	2.38e-08	2.2071	4.61747	2.16e-05	9.39e-05	0.84065	0.618782	0.736076
YLL041C	SDH2	3.24284	9.46656	4.31e-11	3.96e-10	1.507	2.84218	3.81e-06	1.25e-05	1.06361	2.09015	0.0079368	0.0166513	0.300234	0.220793	0.735403
YHR052W-A	Unknown	5.02021	32.4514	1.53e-12	2.64e-11	4.04417	16.4974	3.32e-11	5.34e-10	3.5912	12.052	4.5e-07	3.26e-06	0.508374	0.371387	0.730538
YHR053C	CUP1-1	4.95842	31.0908	1.36e-12	2.44e-11	3.95657	15.5255	3.43e-11	5.47e-10	3.5003	11.3161	4.75e-07	3.41e-06	0.499361	0.363968	0.728868
YHR033W	YHR033W	4.21478	18.5684	4.32e-06	1.14e-05	3.27697	9.69316	7.19e-05	0.000182988	2.8199	7.06111	0.0106787	0.0215896	0.522024	0.380275	0.728464
YLL026W	HSP104	3.83575	14.2783	1.55e-13	4.67e-12	3.05133	8.28974	5.43e-12	1.35e-10	2.59389	6.03726	1.4e-07	1.24e-06	0.580584	0.422828	0.728281
YCR010C	ADY2	6.39066	83.9038	5.47e-08	2.09e-07	3.11247	8.64859	0.0013411	0.00265542	2.64674	6.26249	0.0195586	0.0361981	0.103078	0.074639	0.724105
YEL060C	PRB1	3.471	11.0886	1.65e-12	2.78e-11	2.71944	6.58615	7.49e-11	1.04e-09	2.25332	4.7678	1.51e-06	9.27e-06	0.593958	0.429974	0.723913
YIL154C	IMP2'	3.26394	9.60606	1.17e-11	1.35e-10	2.84207	7.17047	1.07e-10	1.38e-09	2.37413	5.18424	1.74e-06	1.06e-05	0.746453	0.539684	0.722998
YDR178W	SDH4	4.09577	17.0982	6.69e-15	5.31e-13	3.22601	9.3568	2.91e-13	1.68e-11	2.75713	6.7605	1.06e-08	1.54e-07	0.547238	0.395392	0.722523
YMR135C	GID8	2.97036	7.8373	3.56e-13	8.4e-12	2.08413	4.2402	1.57e-10	1.86e-09	1.61266	3.05815	2.45e-05	0.000104793	0.541028	0.390205	0.721228
YLR177W	YLR177W	2.72391	6.60661	9.12e-10	5.37e-09	2.28843	4.88523	1.46e-08	8.72e-08	1.81605	3.52116	9.98e-05	0.000359058	0.739445	0.532975	0.720777
YDR171W	HSP42	4.93099	30.5053	5.95e-15	5.06e-13	3.72289	13.2039	4e-13	2.05e-11	3.24765	9.49817	1.21e-08	1.67e-07	0.43284	0.311362	0.719345
YBR150C	TBS1	1.3162	2.49009	4.57e-06	1.2e-05	1.25931	2.39381	3.79e-05	0.000101419	0.783704	1.72154	0.0193505	0.0359133	0.961337	0.691359	0.719164
YDR031W	MIX14	1.54319	2.91438	2.68e-07	8.7e-07	1.43303	2.70014	3.54e-06	1.18e-05	0.957324	1.94171	0.00472243	0.0104841	0.926486	0.666249	0.719114
YDR258C	HSP78	4.14212	17.6564	1.35e-14	8.46e-13	3.50822	11.3783	1.75e-13	1.21e-11	3.03101	8.1738	6.27e-09	1.01e-07	0.644433	0.462938	0.718364
YCR068W	ATG15	2.3148	4.97537	1.43e-07	4.92e-07	1.90255	3.73875	3.01e-06	1.02e-05	1.4191	2.67419	0.00356655	0.00818039	0.751451	0.537485	0.715263
YPL177C	CUP9	1.96479	3.90356	5.73e-07	1.74e-06	1.6733	3.18943	6.08e-06	1.9e-05	1.18955	2.28082	0.00733226	0.0155142	0.817056	0.584292	0.715119
YIR039C	YPS6	4.3497	20.3887	2.76e-08	1.12e-07	3.98	15.7797	7.32e-08	3.64e-07	3.49512	11.2755	0.000134409	0.000465302	0.773944	0.553026	0.714555
YGL062W	PYC1	4.26164	19.1814	4.15e-12	5.72e-11	2.27555	4.84184	4.51e-08	2.36e-07	1.7902	3.45864	0.000252866	0.000815307	0.252424	0.180312	0.714324
YCL042W	YCL042W	3.85322	14.4523	1.98e-10	1.43e-09	1.84112	3.58287	6.46e-06	2.01e-05	1.35533	2.55855	0.00671793	0.0143676	0.247911	0.177035	0.714107
YFR014C	CMK1	1.19996	2.29734	2.54e-08	1.04e-07	1.18789	2.27819	1.84e-07	8.29e-07	0.700122	1.62464	0.0255783	0.0459946	0.991666	0.707184	0.713127
YDL067C	COX9	3.33532	10.0933	3.2e-14	1.47e-12	2.27756	4.84858	1.78e-11	3.29e-10	1.78367	3.44302	2.91e-05	0.000121559	0.480379	0.341121	0.710108
YOR393W	ERR1	7.98071	252.599	1.92e-14	1.04e-12	6.6534	100.664	2.16e-13	1.34e-11	6.15748	71.3818	4.28e-09	7.4e-08	0.398513	0.282589	0.70911
YFL014W	HSP12	7.90573	239.807	6.89e-09	3.22e-08	4.63682	24.8783	2.45e-06	8.43e-06	4.13924	17.6212	0.00154472	0.00390909	0.103743	0.0734808	0.708298
YBR223W-A	Unknown	2.69619	6.48088	8.51e-11	7.01e-10	2.29545	4.90908	3.29e-08	1.76e-07	1.79775	3.47679	7.64e-06	3.74e-05	0.757471	0.536468	0.708235
YNL127W	FAR11	1.57006	2.96916	1.46e-10	1.11e-09	1.21021	2.31371	1.59e-07	7.31e-07	0.709552	1.6353	0.02555	0.0459577	0.779246	0.55076	0.706786
YGL219C	MDM34	1.77221	3.41577	2.38e-08	9.82e-08	1.33572	2.52402	2.08e-06	7.28e-06	0.833293	1.78175	0.0166255	0.0315043	0.738931	0.521624	0.705917
YDR019C	GCV1	2.65503	6.29861	2.81e-09	1.45e-08	1.6223	3.07866	4.4e-06	1.42e-05	1.11174	2.16105	0.00795849	0.016691	0.488784	0.3431	0.701946
YJL205C	NCE101	1.36896	2.58285	8.49e-07	2.52e-06	1.29542	2.45449	1e-05	2.98e-05	0.779776	1.71686	0.01872	0.0349722	0.950303	0.664718	0.69948
YER066W	RRT13	3.90642	14.9951	2.67e-14	1.3e-12	2.72213	6.59846	2.46e-11	4.21e-10	2.20491	4.61046	4.06e-07	2.99e-06	0.440041	0.307464	0.698717
YGR182C	YGR182C	3.31468	9.94991	1.12e-12	2.08e-11	2.35101	5.10182	3.2e-10	3.39e-09	1.82772	3.54976	8.13e-06	3.94e-05	0.51275	0.356763	0.695784
YLR270W	DCS1	2.45724	5.49165	1.79e-13	5.12e-12	1.85371	3.61429	2.71e-11	4.57e-10	1.32198	2.50008	0.000351197	0.00109155	0.658144	0.455252	0.691721
YJR158W	HXT16	1.78603	3.44865	4.3e-08	1.68e-07	1.5084	2.84495	1.1e-05	3.25e-05	0.97069	1.95978	0.00582181	0.0126373	0.824948	0.568274	0.688861
YOR120W	GCY1	4.21124	18.5229	3.56e-14	1.57e-12	4.19669	18.3371	3.62e-14	3.99e-12	3.65653	12.6103	1.47e-09	3.25e-08	0.989966	0.680792	0.687692
YMR182C	RGM1	2.706	6.52508	1.18e-11	1.35e-10	1.56495	2.95868	1.5e-07	6.91e-07	1.02382	2.0333	0.00292348	0.00685601	0.453432	0.311614	0.687234
YBL048W	YBL048W	6.10403	68.7856	4.39e-15	4.02e-13	6.02479	65.1093	4.37e-15	9.64e-13	5.48238	44.7054	1.39e-10	5.03e-09	0.946554	0.649925	0.686622
YAL039C	CYC3	3.27208	9.66039	5.66e-11	4.99e-10	1.89641	3.72286	2.73e-07	1.19e-06	1.35126	2.55135	0.00139223	0.0035718	0.385373	0.264105	0.685321
YER101C	AST2	2.10913	4.3143	2.22e-10	1.58e-09	1.27142	2.41398	4.15e-06	1.35e-05	0.723238	1.65088	0.0191694	0.0356329	0.559531	0.382654	0.683883
YKL016C	ATP7	2.65704	6.30736	7.61e-12	9.41e-11	1.56761	2.96413	3.93e-08	2.08e-07	1.01794	2.02502	0.00968246	0.0198246	0.469948	0.321057	0.683175
YPR155C	NCA2	0.5521	1.46622	0.0275419	0.0396006	-0.731847	0.602132	0.0214311	0.0329949	-1.28657	0.409925	0.000689496	0.00195702	0.41067	0.27958	0.68079
YOL044W	PEX15	1.87329	3.66366	9.2e-08	3.31e-07	1.61896	3.07153	1.63e-06	5.84e-06	1.06321	2.08958	0.00473741	0.0105095	0.838378	0.570352	0.680304
YPR006C	ICL2	1.70102	3.2513	7.7e-07	2.3e-06	1.55489	2.93812	8.68e-06	2.62e-05	0.997329	1.9963	0.0100203	0.0203971	0.903675	0.614001	0.679448
YNL156C	NSG2	1.90755	3.75172	2.02e-12	3.21e-11	1.57816	2.98589	2.23e-10	2.51e-09	1.00573	2.00797	0.00541551	0.0118461	0.795872	0.535212	0.672484
YEL024W	RIP1	3.85697	14.4898	1.52e-13	4.63e-12	2.73004	6.63474	3.58e-11	5.66e-10	2.15641	4.45804	1.45e-06	8.98e-06	0.457889	0.307667	0.671923
YDR148C	KGD2	2.71612	6.57104	1.25e-11	1.42e-10	2.37101	5.17302	1.16e-10	1.46e-09	1.79241	3.46393	2.85e-05	0.00011935	0.787246	0.527151	0.669614
YML054C	CYB2	3.69768	12.9751	8.43e-13	1.69e-11	3.44353	10.8794	3.09e-12	8.65e-11	2.86192	7.26982	9.31e-08	8.85e-07	0.83848	0.560289	0.668219
YIL143C	SSL2	1.66215	3.16487	2.73e-08	1.11e-07	1.38475	2.61127	4.94e-07	2.02e-06	0.795402	1.73556	0.0254474	0.0458561	0.825079	0.548383	0.664643
YPR076W	YPR076W	1.34117	2.53357	9.43e-07	2.79e-06	1.27785	2.42477	7.92e-06	2.42e-05	0.688241	1.61132	0.027989	0.0498177	0.957055	0.635987	0.664525
YKL146W	AVT3	3.01754	8.09783	2.91e-12	4.22e-11	1.54342	2.91484	1.24e-07	5.82e-07	0.952058	1.93463	0.0157285	0.0300437	0.359953	0.238907	0.663717
YAL060W	BDH1	4.77128	27.3086	1.88e-14	1.03e-12	3.43429	10.81	2.69e-12	7.84e-11	2.84286	7.17439	1.14e-07	1.05e-06	0.395846	0.262716	0.663681
YNL237W	YTP1	2.59615	6.0467	3.91e-10	2.56e-09	1.99923	3.99787	4.3e-08	2.25e-07	1.40429	2.64687	0.000415161	0.00126009	0.661166	0.437739	0.662071
YJR077C	MIR1	3.09519	8.54564	6.61e-12	8.37e-11	1.82411	3.54089	2.6e-08	1.42e-07	1.22541	2.33822	0.00413739	0.00933501	0.414351	0.273615	0.660348
YJL102W	MEF2	4.16	17.8765	9.69e-12	1.14e-10	2.2403	4.72495	2.51e-07	1.1e-06	1.64038	3.11749	0.000717493	0.00202394	0.26431	0.17439	0.659794
YBR230C	OM14	3.49419	11.2682	5.36e-08	2.06e-07	2.21395	4.63945	2.15e-05	6.03e-05	1.61053	3.05365	0.0127969	0.0252042	0.411728	0.270996	0.658192
YDL234C	GYP7	3.3525	10.2142	6.41e-15	5.23e-13	2.49411	5.63382	1.02e-12	3.78e-11	1.87128	3.65858	1.15e-06	7.33e-06	0.55157	0.358187	0.649395
YIL099W	SGA1	4.25399	19.08	3.92e-12	5.46e-11	2.79696	6.94974	4.45e-09	3.13e-08	2.16842	4.4953	3.22e-05	0.00013238	0.364243	0.235603	0.646829
YDL174C	DLD1	1.90019	3.73262	6.24e-08	2.34e-07	1.51803	2.86399	1.68e-06	6.02e-06	0.886403	1.84856	0.015145	0.0291347	0.767288	0.495245	0.645449
YJR019C	TES1	1.85993	3.62991	1.98e-10	1.43e-09	1.53092	2.88971	6.93e-09	4.57e-08	0.885795	1.84778	0.0105379	0.0213338	0.796083	0.509044	0.639436
YAL020C	ATS1	2.23868	4.71966	2.87e-07	9.24e-07	2.22492	4.67485	4.03e-07	1.7e-06	1.57676	2.983	0.0018609	0.00462274	0.990506	0.632037	0.638095
YNL006W	LST8	3.19435	9.15366	5.72e-14	2.18e-12	1.52614	2.88014	1.59e-08	9.36e-08	0.871154	1.82913	0.0149996	0.0289018	0.314644	0.199824	0.635082
YPR151C	SUE1	4.89078	29.6668	2.21e-16	1.01e-13	4.53167	23.1296	1.14e-15	4.17e-13	3.87477	14.6697	3.88e-11	1.97e-09	0.779646	0.494481	0.634238
YGR088W	CTT1	5.02152	32.4809	2.03e-13	5.6e-12	3.79053	13.8377	1.29e-11	2.59e-10	3.1322	8.76771	4.16e-07	3.05e-06	0.426025	0.269934	0.633611
YLR294C	YLR294C	2.70345	6.51358	4.11e-11	3.8e-10	2.42372	5.36551	2.99e-10	3.2e-09	1.76536	3.39959	1.49e-05	6.72e-05	0.823742	0.521923	0.633601
YCL026C-B	HBN1	2.63199	6.19879	1.48e-05	3.62e-05	2.45194	5.47153	3.52e-05	9.48e-05	1.78639	3.44949	0.013832	0.0269663	0.882677	0.556479	0.630445
YNL240C	NAR1	2.78589	6.89663	6.97e-11	5.95e-10	2.07052	4.20039	8.11e-09	5.22e-08	1.39015	2.62106	0.000326155	0.00102446	0.60905	0.38005	0.624004
YER061C	CEM1	2.83856	7.15305	9.02e-09	4.11e-08	2.34602	5.08419	2.23e-07	9.88e-07	1.65489	3.14899	0.00125868	0.00329014	0.710773	0.44023	0.619369
YDR530C	APA2	3.08291	8.47319	6.76e-13	1.42e-11	2.98806	7.93407	1.32e-12	4.59e-11	2.29184	4.89681	1.34e-07	1.2e-06	0.936374	0.577919	0.617188
YJL166W	QCR8	3.78001	13.7372	6.31e-15	5.23e-13	3.59472	12.0814	1.42e-14	2.23e-12	2.89184	7.42215	1.78e-09	3.71e-08	0.879472	0.540297	0.614343
YCL052C	PBN1	1.85352	3.61382	1.82e-08	7.72e-08	1.80763	3.50066	3.65e-08	1.94e-07	1.09514	2.13633	0.00247024	0.00591903	0.968688	0.591156	0.610265
YOR065W	CYT1	3.1454	8.84831	1.11e-12	2.06e-11	1.68617	3.21802	2.48e-08	1.37e-07	0.969839	1.95862	0.0151371	0.0291347	0.363688	0.221355	0.608642
YML100W	TSL1	3.07705	8.43885	4.68e-09	2.29e-08	2.81255	7.02523	1.71e-08	9.97e-08	2.07843	4.22348	0.000252834	0.000815307	0.832487	0.500481	0.601188
YHR001W-A	QCR10	4.31917	19.9618	7.89e-16	1.3e-13	3.44562	10.8952	2.93e-14	3.63e-12	2.70947	6.54081	4.22e-09	7.32e-08	0.545801	0.327666	0.600339
YGR183C	QCR9	4.00581	16.0646	1.15e-15	1.57e-13	2.91051	7.51886	2.2e-13	1.35e-11	2.17401	4.51276	3.69e-07	2.76e-06	0.468039	0.280914	0.600192
YGL188C	YGL188C	3.01226	8.06827	1.06e-09	6.09e-09	2.3579	5.12625	1e-07	4.81e-07	1.61699	3.06734	0.000810883	0.0022457	0.635359	0.380173	0.59836
YLR395C	COX8	2.79965	6.96274	1.31e-13	4.15e-12	1.67329	3.18941	9.51e-10	8.37e-09	0.930661	1.90615	0.0112862	0.0226408	0.458068	0.273764	0.59765
YKR071C	DRE2	2.19283	4.57203	1.51e-06	4.3e-06	1.95918	3.8884	6.85e-06	2.12e-05	1.20894	2.31168	0.0192185	0.0357017	0.850477	0.505614	0.594506
YDR287W	INM2	2.89342	7.43031	1.64e-13	4.81e-12	2.06864	4.19492	9.18e-11	1.21e-09	1.31739	2.49215	0.000147799	0.000504994	0.564569	0.335403	0.594087
YOR020C	HSP10	2.76562	6.80039	4.73e-10	3.03e-09	2.12224	4.35369	2.66e-08	1.46e-07	1.35524	2.5584	0.00126013	0.00329104	0.640212	0.376213	0.587639
YPR020W	ATP20	2.40484	5.29579	1.17e-12	2.15e-11	2.03262	4.09148	2.82e-11	4.71e-10	1.25843	2.39235	0.000583924	0.00169372	0.772592	0.451745	0.584714
YLR038C	COX12	3.30794	9.90352	5.93e-14	2.21e-12	2.62161	6.15439	3.49e-12	9.43e-11	1.84588	3.59471	1.48e-06	9.13e-06	0.621434	0.362973	0.58409
YCR073W-A	SOL2	2.10135	4.2911	1.32e-11	1.48e-10	1.61604	3.06532	1.36e-09	1.14e-08	0.825743	1.77245	0.0203653	0.0374812	0.714343	0.413052	0.578227
YML120C	NDI1	4.10211	17.1735	6.92e-16	1.19e-13	3.13191	8.76597	5.24e-14	4.95e-12	2.33936	5.06079	1.86e-07	1.57e-06	0.510436	0.294686	0.577322
YJR046W	TAH11	2.70453	6.51845	4.75e-12	6.42e-11	1.81738	3.52441	3.41e-09	2.5e-08	1.01555	2.02168	0.00658483	0.0141049	0.540682	0.310147	0.573622
YKL150W	MCR1	3.30056	9.85297	9.81e-14	3.37e-12	2.18244	4.53921	8.89e-11	1.18e-09	1.3806	2.60377	0.000880479	0.00241577	0.460695	0.264263	0.573618
YGL187C	COX4	3.03295	8.18479	9.62e-13	1.87e-11	2.16174	4.47455	2.58e-10	2.85e-09	1.35986	2.56659	0.000924733	0.00251222	0.54669	0.313581	0.573599
YJL103C	GSM1	4.13744	17.5992	2.29e-13	6.06e-12	2.84756	7.19782	1.68e-10	1.95e-09	2.04373	4.1231	7.67e-06	3.75e-05	0.408985	0.234278	0.572827
YKL109W	HAP4	2.12108	4.35019	2.61e-08	1.07e-07	2.01703	4.04749	5.92e-08	3e-07	1.20695	2.30849	0.00304539	0.00711946	0.930418	0.530665	0.570351
YFL054C	AQY3	3.74523	13.41	5.64e-12	7.38e-11	3.59163	12.0556	1.21e-11	2.49e-10	2.77603	6.84966	7.21e-07	4.84e-06	0.899005	0.51079	0.568172
YKL085W	MDH1	3.39937	10.5515	1.6e-14	9.45e-13	2.67136	6.37031	8.26e-13	3.28e-11	1.84771	3.59928	2.98e-05	0.000123835	0.603737	0.341116	0.565008
YBR101C	FES1	3.58984	12.0406	5.86e-14	2.19e-12	3.1156	8.66743	5.62e-13	2.53e-11	2.29081	4.8933	3.5e-07	2.64e-06	0.71985	0.4064	0.564562
YPL078C	ATP4	3.31139	9.92723	3.39e-13	8.16e-12	2.04438	4.12497	8.24e-10	7.43e-09	1.20193	2.30047	0.00375377	0.00855376	0.415521	0.231734	0.557694
YDR377W	ATP17	2.59968	6.06151	8.7e-14	3.01e-12	2.51089	5.69971	1.76e-13	1.21e-11	1.66759	3.17684	2.53e-05	0.000108224	0.940312	0.524101	0.557369
YPL222C-A	Unknown	3.045	8.25344	4.13e-12	5.71e-11	2.12893	4.37391	1.04e-08	6.48e-08	1.28515	2.43707	0.00031016	0.000979349	0.52995	0.295279	0.557183
YOR027W	STI1	3.2576	9.56388	2.66e-13	6.71e-12	2.11592	4.33467	2.86e-10	3.1e-09	1.26938	2.41057	0.00294491	0.00690083	0.453234	0.25205	0.556114
YLR149C	YLR149C	4.56453	23.6624	2.28e-13	6.05e-12	2.79446	6.93773	6.22e-10	5.92e-09	1.93854	3.83316	3.66e-05	0.000147483	0.293196	0.161994	0.55251
YLR295C	ATP14	2.44653	5.45103	3.52e-13	8.39e-12	2.12797	4.37101	4.53e-12	1.16e-10	1.27009	2.41177	0.000652009	0.00186844	0.80187	0.442443	0.551764
YLR279W	YLR279W	2.45316	5.47615	1.08e-09	6.21e-09	1.65616	3.15177	6.62e-06	2.05e-05	0.782574	1.7202	0.0261848	0.0468587	0.575545	0.314126	0.545788
YMR256C	COX7	4.75047	26.9174	5.65e-16	1.15e-13	3.65697	12.6141	3.34e-14	3.81e-12	2.77663	6.8525	7.85e-09	1.21e-07	0.468622	0.254575	0.543241
YDL194W	SNF3	2.26583	4.80931	1.5e-12	2.61e-11	1.78778	3.45284	2.87e-10	3.11e-09	0.907104	1.87528	0.0046388	0.0103138	0.717949	0.389927	0.543112
YDR529C	QCR7	3.89707	14.8982	4.06e-14	1.74e-12	3.18895	9.11948	9.68e-13	3.69e-11	2.28476	4.87284	3.3e-07	2.52e-06	0.612118	0.327075	0.534334
YGR161C	RTS3	4.52129	22.9637	6.38e-13	1.37e-11	3.26745	9.6294	8.19e-11	1.1e-09	2.35709	5.12334	7.72e-06	3.77e-05	0.419331	0.223106	0.532052
YPR040W	TIP41	2.36273	5.14341	5.67e-09	2.72e-08	2.34038	5.06436	8.54e-09	5.44e-08	1.42109	2.67788	0.000733146	0.00206126	0.98463	0.520643	0.52877
YGL191W	COX13	4.51848	22.9191	4.72e-15	4.26e-13	3.64081	12.4737	1.31e-13	1.02e-11	2.71055	6.54573	3.45e-08	3.95e-07	0.544246	0.285601	0.524764
YPR191W	QCR2	3.30843	9.9069	2.4e-12	3.67e-11	2.00661	4.01837	6.63e-09	4.41e-08	1.07406	2.10535	0.00906144	0.018701	0.405613	0.212513	0.523931
YLL039C	UBI4	2.64352	6.24855	1.14e-14	8.1e-13	2.53806	5.80809	2.3e-14	2.98e-12	1.60295	3.03764	0.00014938	0.000509812	0.92951	0.486136	0.523002
YGR032W	GSC2	3.9232	15.1705	3.27e-13	7.94e-12	2.46956	5.53874	4.4e-10	4.46e-09	1.52134	2.87058	0.000449803	0.0013535	0.3651	0.189221	0.518272
YDR246W-A	YDR246W-A	2.46097	5.50585	1.31e-09	7.37e-09	2.28234	4.86467	1.37e-07	6.36e-07	1.30132	2.46454	0.000660443	0.00188988	0.883545	0.447622	0.506621
YPR010C-A	YPR010C-A	4.49931	22.6165	6.98e-16	1.19e-13	3.22563	9.35433	1.59e-13	1.13e-11	2.24292	4.73355	8.21e-08	8.02e-07	0.413606	0.209296	0.506028
YBL015W	ACH1	5.503	45.3489	3.56e-16	1.07e-13	4.01489	16.1659	3.8e-14	4.04e-12	3.01334	8.07429	1.09e-08	1.57e-07	0.356479	0.178048	0.499463
YOR298C-A	MBF1	2.18144	4.53608	6.07e-10	3.79e-09	2.01178	4.03279	2.21e-09	1.71e-08	1.00853	2.01186	0.0163224	0.0310485	0.889049	0.443525	0.498875
YDR018C	YDR018C	3.6738	12.7622	4.37e-14	1.84e-12	3.44389	10.8821	2.53e-13	1.5e-11	2.4385	5.4208	4.7e-08	5.03e-07	0.852686	0.424755	0.498138
YOL084W	PHM7	5.10267	34.3602	3.16e-06	8.53e-06	3.84866	14.4066	6.15e-05	0.000158302	2.8317	7.11914	0.0207391	0.0381221	0.419283	0.207192	0.494157
YMR251W-A	HOR7	4.4167	21.3579	6.84e-12	8.62e-11	3.91593	15.0942	3.87e-11	6.07e-10	2.89031	7.41431	3.93e-06	2.11e-05	0.706727	0.347145	0.491202
YOR328W	PDR10	2.75891	6.76884	1.99e-08	8.36e-08	2.67479	6.38547	3.23e-08	1.73e-07	1.64099	3.1188	0.00158254	0.00399292	0.943363	0.460758	0.488421
YGR161W-C	YGR161W-C	3.81331	14.0579	4.75e-16	1.13e-13	3.16422	8.96448	1.77e-14	2.51e-12	2.11058	4.31866	1.36e-08	1.84e-07	0.637682	0.307205	0.481752
YGR043C	NQM1	8.09433	273.298	1.52e-17	1.81e-14	8.07899	270.407	1.32e-17	1.96e-14	7.01548	129.381	1.32e-12	2.74e-10	0.989424	0.473405	0.478465
YOR374W	ALD4	5.42129	42.8519	1.61e-10	1.2e-09	4.09965	17.1442	6.52e-09	4.36e-08	2.99517	7.97327	0.000158689	0.000538494	0.400081	0.186066	0.46507
YKL148C	SDH1	4.01664	16.1856	8.03e-12	9.77e-11	2.7019	6.50658	3.13e-09	2.31e-08	1.58443	2.99889	0.000653949	0.0018731	0.401998	0.185281	0.460901
YAR035W	YAT1	6.17058	72.0326	3.1e-14	1.45e-12	5.15806	35.7051	4.09e-13	2.06e-11	4.04014	16.4514	4.46e-08	4.85e-07	0.495679	0.228388	0.460758
YNL052W	COX5a	3.73671	13.331	6.36e-15	5.23e-13	2.36798	5.16217	1.14e-11	2.36e-10	1.24441	2.36921	0.00277826	0.00656459	0.387231	0.177722	0.458957
YLR312C	ATG39	5.36064	41.0879	2.2e-13	5.93e-12	4.93862	30.667	9.91e-13	3.76e-11	3.79027	13.8352	8.39e-08	8.17e-07	0.746376	0.336722	0.451143
YPL222W	FMP40	4.04304	16.4845	1.16e-14	8.11e-13	2.77279	6.83427	6.55e-12	1.59e-10	1.61917	3.07197	1.9e-05	8.39e-05	0.414588	0.186356	0.449495
YDL181W	INH1	3.29067	9.78565	3.28e-12	4.67e-11	2.57173	5.94522	2.08e-10	2.38e-09	1.36951	2.58383	0.000300936	0.000952752	0.607544	0.264042	0.434606
YNL077W	APJ1	4.23546	18.8366	8.16e-16	1.3e-13	3.47347	11.1076	1.97e-14	2.66e-12	2.26856	4.81841	1.66e-07	1.44e-06	0.589681	0.255801	0.433795
YPL240C	HSP82	4.20818	18.4836	7.3e-14	2.62e-12	3.66965	12.7255	5.82e-13	2.55e-11	2.4465	5.45093	4.86e-07	3.48e-06	0.688475	0.294906	0.428346
YLR216C	CPR6	3.65503	12.5972	1.8e-14	9.99e-13	2.6093	6.10208	4.22e-12	1.11e-10	1.31677	2.49107	0.00187213	0.0046487	0.484401	0.197748	0.408233
YGR289C	MAL11	2.94679	7.71032	5.54e-08	2.11e-07	2.90334	7.48156	1.25e-07	5.85e-07	1.5862	3.00257	0.00536925	0.0117622	0.970331	0.389422	0.401329
YDR214W	AHA1	3.23045	9.38559	9.77e-15	7.18e-13	2.502	5.6647	7.35e-13	3.02e-11	1.17613	2.2597	0.00289896	0.00680655	0.603553	0.240763	0.398909
YGR142W	BTN2	5.16725	35.9334	2.04e-15	2.3e-13	3.98054	15.7857	9.75e-14	7.95e-12	2.61078	6.10832	1.36e-07	1.21e-06	0.439304	0.16999	0.386953
YOR100C	CRC1	7.07437	134.771	3.25e-17	2.76e-14	5.44722	43.6293	2.42e-15	6.26e-13	4.01625	16.1812	4.78e-10	1.37e-08	0.323729	0.120064	0.37088
YPL017C	IRC15	3.62801	12.3635	1.17e-09	6.67e-09	3.53747	11.6114	1.79e-09	1.45e-08	2.01699	4.04738	0.00054877	0.00160584	0.939172	0.327366	0.348569
YPL230W	USV1	4.94847	30.8772	1.17e-11	1.35e-10	3.98976	15.8869	2.81e-10	3.07e-09	2.16403	4.48166	0.000211816	0.000697305	0.514518	0.145145	0.282099
YMR251W	GTO3	4.46244	22.0459	6.18e-10	3.85e-09	3.73067	13.2753	2.53e-08	1.4e-07	1.77838	3.43042	0.00329725	0.0076333	0.602167	0.155604	0.258406
YFR052C-A	Unknown	6.53724	92.8766	2.2e-15	2.38e-13	6.41753	85.4808	2.8e-15	6.96e-13	4.3119	19.8615	4.07e-09	7.18e-08	0.920369	0.213848	0.23235
YLR327C	TMA10	9.00457	513.626	1.6e-14	9.45e-13	8.25919	306.383	4.91e-14	4.87e-12	5.30122	39.4299	6.24e-08	6.33e-07	0.59651	0.0767677	0.128695

## Sheet: Supplemental Table S3
Supplemental Table S3. Transcription factor site enrichement on promoters
ORF	TF_NAME	Z_SCORE	P_VALUE
YKL062W	MSN4	10.9466	2.03642e-29		Legend
YER169W	RPH1	10.6753	1.83978e-28		Transcription factors are ranked based on their p-values of enrichment
YMR037C	MSN2	10.6532	7.33217e-28
YDR096W	GIS1	10.4251	5.50136e-27
YER130C	COM2	9.68132	1.2154e-23
YMR182C	RGM1	9.26375	1.95845e-21
YBR267W	REI1	8.95644	1.14251e-20
YJR127C	ZMS1	8.02702	1.05446e-16
YPL230W	USV1	7.65016	1.60634e-15
YGL209W	MIG2	7.63931	2.25108e-15
YGR067C	YGR067C	7.59152	2.90915e-15
YML081W	TDA9	7.47017	7.51809e-15
YGL162W	SUT1	7.27013	3.56552e-14
YER028C	MIG3	6.68562	3.2116e-12
YGL035C	MIG1	6.63932	4.74511e-12
YDL002C	NHP10	6.39746	2.55027e-11
YDL170W	UGA3	6.357	3.48202e-11
YLR098C	CHA4	6.32695	4.4775e-11
YGL013C	PDR1	5.48001	8.63783e-09
YDR216W	ADR1	5.26018	4.00221e-08
YDL020C	RPN4	5.00868	1.47023e-07
YHR056C	RSC30	4.83615	3.24167e-07
YER184C	TOG1	4.77255	4.77581e-07
YKL015W	PUT3	4.72717	6.63799e-07
YLR228C	ECM22	4.70639	7.52855e-07
YJL089W	SIP4	4.65792	9.38094e-07
YJR094C	IME1	4.63797	9.61565e-07
YAL051W	OAF1	4.54512	1.53647e-06
YMR280C	CAT8	4.53275	1.58384e-06
YDR463W	STP1	4.52362	1.6187e-06
YBL021C	HAP3	4.18476	7.0686e-06
YBL005W	PDR3	4.17964	8.38771e-06
YLR278C	YLR278C	4.0902	1.31457e-05
YOL089C	HAL9	4.08632	1.49552e-05
YJL103C	GSM1	3.98238	2.21303e-05
YCR106W	RDS1	3.80646	4.85475e-05
YIL130W	ASG1	3.73979	6.30895e-05
YHR006W	STP2	3.71666	6.9607e-05
YBR150C	TBS1	3.48744	0.000171448
YBR239C	ERT1	3.45085	0.000194384
YPR022C	SDD4	3.42159	0.000215551
YNL027W	CRZ1	3.37103	0.000276155
YIR023W	DAL81	3.33526	0.000282645
YLL054C	YLL054C	3.34937	0.000313524
YLR256W	HAP1	3.25781	0.000414101
YOR162C	YRR1	3.19306	0.000534742
YPL133C	RDS2	3.15365	0.000620693
YLR451W	LEU3	3.05735	0.000847045
YDR520C	URC2	3.04305	0.000882616
YPL038W	MET31	3.03378	0.000908628
YHR178W	STB5	2.92323	0.00137891
YNR063W	YNR063W	2.77715	0.00217336
YPL202C	AFT2	2.65274	0.00328602
YLR266C	PDR8	2.42782	0.00641739
YKL222C	YKL222C	2.3825	0.00735149
YKL185W	ASH1	2.31137	0.00884903
YOR380W	RDR1	2.30353	0.00899305
YML007W	YAP1	2.18011	0.0123815
YPL248C	GAL4	2.18359	0.0124179
YKL038W	RGT1	2.17022	0.0128575
YDR253C	MET32	2.12294	0.0145426
YLR375W	STP3	2.08861	0.0159346
YDL048C	STP4	2.03656	0.0182148
YOR337W	TEA1	2.00232	0.020099
YLR013W	GAT3	1.86605	0.0272989
YDR043C	NRG1	1.85049	0.029109
YKL032C	IXR1	1.78858	0.0327806
YPR009W	SUT2	1.76734	0.034489
YPL128C	TBF1	1.76299	0.0355326
YOR358W	HAP5	1.72511	0.0376707
YDR303C	RSC3	1.71656	0.0391431
YDR421W	ARO80	1.70927	0.0398571
YPR196W	YPR196W	1.64609	0.0458141
YER148W	SPT15	1.62234	0.0479754
YCR018C	SRD1	1.46022	0.0662392
YBR083W	TEC1	1.44722	0.0688444
YHR206W	SKN7	1.42935	0.0719531
YGL131C	SNT2	1.4119	0.0727046
YHL009C	YAP3	1.37831	0.0777418
YOR172W	YRM1	1.38015	0.0786134
YIL036W	CST6	1.3332	0.0850998
YIR017C	MET28	1.3183	0.0876848
YKR099W	BAS1	1.27612	0.0947144
YDR259C	YAP6	1.23635	0.101801
YOL028C	YAP7	1.12272	0.12381
YDR034C	LYS14	1.05059	0.140346
YIR013C	GAT4	1.02029	0.146981
YMR070W	MOT3	1.00654	0.151325
YBL103C	RTG3	0.991434	0.154211
YKL043W	PHD1	0.974633	0.15866
YBR089C-A	NHP6B	0.958844	0.162118
YDR207C	UME6	0.927607	0.170785
YFR034C	PHO4	0.89133	0.180472
YMR019W	STB4	0.86482	0.187311
YMR072W	ABF2	0.832805	0.195526
YML099C	ARG81	0.81372	0.202434
YNL103W	MET4	0.808628	0.202517
YER068W	MOT2	0.775941	0.213657
YGL237C	HAP2	0.740948	0.224519
YLR131C	ACE2	0.733983	0.226049
YHL027W	RIM101	0.704045	0.234116
YDR423C	CAD1	0.625359	0.260715
YJL056C	ZAP1	0.617683	0.263429
YDR026C	NSI1	0.613028	0.26502
YPR015C	YPR015C	0.592191	0.271008
YMR168C	CEP3	0.587157	0.273512
YPR104C	FHL1	0.571761	0.278958
YMR021C	MAC1	0.559873	0.283039
YFL031W	HAC1	0.48619	0.309658
YJR060W	CBF1	0.479081	0.310598
YMR016C	SOK2	0.478061	0.311686
YPR013C	CMR3	0.432629	0.328267
YPR052C	NHP6A	0.358036	0.356774
YDR146C	SWI5	0.34804	0.360649
YBR033W	EDS1	0.327226	0.368128
YGL071W	AFT1	0.274537	0.389047
YBR182C	SMP1	0.254635	0.396855
YMR043W	MCM1	0.204667	0.416898
YOR028C	CIN5	0.176252	0.427943
YHL020C	OPI1	0.15709	0.435962
YPL021W	ECM23	0.0986625	0.459671
YDL106C	PHO2	0.0178418	0.492726
YMR042W	ARG80	0.0119007	0.49513
YOR344C	TYE7	0.00678623	0.497217
YDR123C	INO2	-0.00825834	0.503385
YBR049C	REB1	-0.0540907	0.522138
YFL021W	GAT1	-0.0675116	0.527577
YPL177C	CUP9	-0.111992	0.545847
YEL009C	GCN4	-0.117788	0.5481
YIR018W	YAP5	-0.120686	0.549354
YKR034W	DAL80	-0.156659	0.563786
YCR039C	MATALPHA2	-0.213967	0.586869
YOL108C	INO4	-0.27095	0.609603
YGL166W	CUP2	-0.324244	0.630433
YNL216W	RAP1	-0.349743	0.639605
YPR065W	ROX1	-0.369256	0.64736
YLR176C	RFX1	-0.441057	0.675036
YBR240C	THI2	-0.547811	0.71273
YPR199C	ARR1	-0.574857	0.723309
YHR124W	NDT80	-0.586314	0.72695
YGL096W	TOS8	-0.626257	0.739304
YCR096C	HMRA2	-0.635555	0.743119
YNL167C	SKO1	-0.654486	0.749319
YGL254W	FZF1	-0.661588	0.751236
YML027W	YOX1	-0.686168	0.759765
YPL089C	RLM1	-0.718308	0.769067
YNL199C	GCR2	-0.751213	0.779097
YNL314W	DAL82	-0.857962	0.810891
YER040W	GLN3	-0.895647	0.821485
Unknown	NCU00019	-1.06617	0.862506
YJL110C	GZF3	-1.17602	0.886545
YIL101C	XBP1	-1.18319	0.887605
YOR113W	AZF1	-1.22646	0.895886
YDL056W	MBP1	-1.24735	0.898957
YPL075W	GCR1	-1.40579	0.925286
YGL073W	HSF1	-1.41448	0.927105
YHR084W	STE12	-1.50831	0.938473
YDR213W	UPC2	-1.50316	0.93857
YER161C	SPT2	-1.50949	0.939132
YGR044C	RME1	-1.53176	0.94179
YGR249W	MGA1	-1.55457	0.94414
YCR065W	HCM1	-1.62644	0.952155
YDR451C	YHP1	-1.63989	0.953501
YBL054W	TOD6	-1.74939	0.963161
YER111C	SWI4	-1.9867	0.978934
Unknown	MBP1::SWI6	-2.04418	0.981474
YER088C	DOT6	-2.1144	0.984653
YKL112W	ABF1	-2.18779	0.987187
YOR140W	SFL1	-2.29586	0.990704
YNL068C	FKH2	-2.416	0.993228
YIL131C	FKH1	-2.50473	0.994689
YCR097W	HMRA1	-2.51078	0.995009
YKL020C	SPT23	-2.77479	0.997869
YDR169C	STB3	-3.20017	0.999453
YDR310C	SUM1	-3.5268	0.999844
YLR403W	SFP1	-4.56479	0.999998

## Sheet: Supplemental Table S4
Supplemental Table S4. Yeast Strains
Strain	Genotype
JS1230a	MATa/MATa his3∆1/his3∆1 leu2∆0/leu2∆0 LYS2/lys2∆0 met15∆0/MET15 ura3∆0/ura3∆0 SNF1/snf1∆::kanMX4
JS1256b	MATa his3∆1 leu2∆0 met15∆0 ura3∆0
JS1387	MATα his3∆1 leu2∆0 met15∆0 ura3∆0
JS1394b,c	MATa his3∆1 leu2∆0 met15∆0 ura3∆0 snf1∆::kanMX4
JS1399b	MATα his3∆1 leu2∆0 met15∆0 ura3∆0 snf1∆::kanMX4
JS1413	Mutant candidate A1-1
JS1414	Mutant candidate A1-2
JS1415	Mutant candidate A1-3
JS1416	Mutant candidate A2-1
JS1417	Mutant candidate A6-1
JS1418	Mutant candidate A2-2
JS1419	Mutant candidate A6-2
JS1420	Mutant candidate A8-1
JS1421	Mutant candidate A8-2
JS1422	Mutant candidate A3-1
JS1423	Mutant candidate A3-2
JS1424	Mutant candidate A4-1
JS1425	Mutant candidate A4-2
JS1426	Mutant candidate A5-1
JS1427	Mutant candidate A5-2
JS1428	Mutant candidate A9-1
JS1429	Mutant candidate A9-2
JS1430	Mutant candidate A7-1
JS1431	Mutant candidate A10-1
JS1432	Mutant candidate A10-2
C1	MATa/MATα his3∆1/his3∆1 leu2∆0/leu2∆0 met15∆0/met15∆0 ura3∆0/ura3∆0
C3	MATa/MATα his3∆1/his3∆1 leu2∆0/leu2∆0 met15∆0/met15∆0 ura3∆0/ura3∆0 snf1∆::kanMX4/snf1∆::kanMX4
JS1442d	MATa his3∆1 leu2∆0 met15∆0 ura3∆0 mig1∆::kanMX4
JS1446	MATa his3∆1 leu2∆0 met15∆0 ura3∆0 mig1∆::kanMX4 snf1∆::kanMX4
JS1480	JS1256 [pRS316]
JS1481	JS1256 [pSNF1-316]
JS1482	JS1394 [pRS316]
JS1483	JS1394 [pSNF1-316]
JS1484	JS1416 [pRS316]
JS1485	JS1416 [pSNF1-316]
JS1486	JS1417 [pRS316]
JS1487	JS1417 [pSNF1-316]
JS1475	MATa/MATα his3∆1/his3∆1 leu2∆0/leu2∆0 met15∆0/met15∆0 ura3∆0/ura3∆0 CYC8/cyc8∆::kanMX4 SNF1/snf1∆::kanMX4
JS1490	MATa his3∆1 leu2∆0 met15∆0 ura3∆0 cyc8∆::kanMX4
JS1491	MATa his3∆1 leu2∆0 met15∆0 ura3∆0 cyc8∆::kanMX4 snf1∆::kanMX4
JS1506	JS1416 made cat8∆::natMX
JS1509	MATa his3∆1 leu2∆0 met15∆0 ura3∆0 cat8∆::kanMX4
JS1513	MATa his3∆1 leu2∆0 met15∆0 ura3∆0 cat8∆::kanMX4 snf1∆::kanMX4
aOne allele of SNF1 was deleted from diploid strain BY4743 [1].
bDerived from tetrad dissection of JS1230.
cOriginally described in [2].
dStrain obtained the MATa haploid KO collection [3].
Referenbces for Table S4.
[1] Brachmann CB, Davies A, Cost GJ, Caputo E, Li J, Hieter P, Boeke JD (1998). Designer deletion strains derived from Saccharomyces cerevisiae S288C: a useful set of strains and plasmids for PCR-mediated gene disruption and other applications. Yeast 14 (2): 115-132
[2] Wierman MB, Maqani N, Strickler E, Li M, Smith JS (2017). Caloric restriction extends yeast chronological life span by optimizing the Snf1 (AMPK) signaling pathway. Mol Cell Biol 37(13).
[3] Winzeler EA, Shoemaker DD, Astomoff A, Liang H, et al. (1999). Functional characterization of the S. cerevisiae genome by gene deletion and parallel analysis. Science 285(5429): 901-906
